# Supplementary material for: Mechanistic investigation of aziridine aldehyde-driven peptide macrocyclization: the imidoanhydride pathway
Source: Chem Sci. 2015 Jul 7;6(10):5446–55. doi: 10.1039/c5sc01958c (PMC5949604; doi:10.1039/c5sc01958c)
Supplement: Supplementary file 2 [file SC-006-C5SC01958C-s002.cif]

# Electronic Supplementary Material (ESI) for Chemical Science.
# This journal is © The Royal Society of Chemistry 2015

####################################################################### 
# 
# This file contains crystal structure data downloaded from the 
# Cambridge Structural Database (CSD) hosted by the Cambridge 
# Crystallographic Data Centre (CCDC).
# 
# Full information about CCDC data access policies and citation 
# guidelines are available at http://www.ccdc.cam.ac.uk/access/V1 
# 
# Audit and citation data items may have been added by the CCDC. 
# Please retain this information to preserve the provenance of 
# this file and to allow appropriate attribution of the data. 
# 
#######################################################################

data_d14137
_database_code_depnum_ccdc_archive 'CCDC 1404272'
_audit_update_record             
;
2015-06-01 deposited with the CCDC.
2015-07-07 downloaded from the CCDC.
;

_audit_creation_method           SHELXL-2014/6
_chemical_name_systematic        ?
_chemical_name_common            ?
_chemical_melting_point          ?
_chemical_formula_moiety         'C20 H27 Br N4 O'
_chemical_formula_sum            'C20 H27 Br N4 O'
_chemical_formula_weight         419.36

loop_
_atom_type_symbol
_atom_type_description
_atom_type_scat_dispersion_real
_atom_type_scat_dispersion_imag
_atom_type_scat_source
C C 0.0181 0.0091 'International Tables Vol C Tables 4.2.6.8 and 6.1.1.4'
H H 0.0000 0.0000 'International Tables Vol C Tables 4.2.6.8 and 6.1.1.4'
N N 0.0311 0.0180 'International Tables Vol C Tables 4.2.6.8 and 6.1.1.4'
O O 0.0492 0.0322 'International Tables Vol C Tables 4.2.6.8 and 6.1.1.4'
Br Br -0.6763 1.2805 'International Tables Vol C Tables 4.2.6.8 and 6.1.1.4'

_space_group_crystal_system      monoclinic
_space_group_IT_number           4
_space_group_name_H-M_alt        'P 21'
_space_group_name_Hall           'P 2yb'

_shelx_space_group_comment       
; 
The symmetry employed for this shelxl refinement is uniquely defined 
by the following loop, which should always be used as a source of 
symmetry information in preference to the above space-group names. 
They are only intended as comments. 
;

loop_
_space_group_symop_operation_xyz
'x, y, z'
'-x, y+1/2, -z'

_cell_length_a                   8.9698(4)
_cell_length_b                   18.4284(8)
_cell_length_c                   12.3981(5)
_cell_angle_alpha                90
_cell_angle_beta                 98.310(2)
_cell_angle_gamma                90
_cell_volume                     2027.88(15)
_cell_formula_units_Z            4
_cell_measurement_temperature    147(2)
_cell_measurement_reflns_used    9115
_cell_measurement_theta_min      4.33
_cell_measurement_theta_max      67.01

_exptl_crystal_description       Block
_exptl_crystal_colour            colourless
_exptl_crystal_density_meas      ?
_exptl_crystal_density_method    ?
_exptl_crystal_density_diffrn    1.374
_exptl_crystal_F_000             872
_exptl_transmission_factor_min   ?
_exptl_transmission_factor_max   ?
_exptl_crystal_size_max          0.220
_exptl_crystal_size_mid          0.200
_exptl_crystal_size_min          0.180
_exptl_absorpt_coefficient_mu    2.882
_shelx_estimated_absorpt_T_min   0.570
_shelx_estimated_absorpt_T_max   0.625
_exptl_absorpt_correction_type   multi-scan
_exptl_absorpt_correction_T_min  0.6391
_exptl_absorpt_correction_T_max  0.7529
_exptl_absorpt_process_details   'SADABS (Sheldrick, 1996)'
_exptl_absorpt_special_details   ?
_diffrn_ambient_temperature      147(2)
_diffrn_radiation_wavelength     1.54178
_diffrn_radiation_type           CuK\a
_diffrn_source                   'Bruker ImuS with multi-layer optics'
_diffrn_measurement_device_type  'Bruker Kappa APEX-DUO CCD'
_diffrn_measurement_method       '\f and \w scans'
_diffrn_detector_area_resol_mean ?
_diffrn_reflns_number            39585
_diffrn_reflns_av_unetI/netI     0.0288
_diffrn_reflns_av_R_equivalents  0.0326
_diffrn_reflns_limit_h_min       -10
_diffrn_reflns_limit_h_max       10
_diffrn_reflns_limit_k_min       -21
_diffrn_reflns_limit_k_max       21
_diffrn_reflns_limit_l_min       -14
_diffrn_reflns_limit_l_max       14
_diffrn_reflns_theta_min         3.603
_diffrn_reflns_theta_max         67.191
_diffrn_reflns_theta_full        67.679
_diffrn_measured_fraction_theta_max 0.992
_diffrn_measured_fraction_theta_full 0.980
_diffrn_reflns_Laue_measured_fraction_max 0.992
_diffrn_reflns_Laue_measured_fraction_full 0.980
_diffrn_reflns_point_group_measured_fraction_max 0.982
_diffrn_reflns_point_group_measured_fraction_full 0.971
_reflns_number_total             7137
_reflns_number_gt                7079
_reflns_threshold_expression     'I > 2\s(I)'
_reflns_Friedel_coverage         0.916
_reflns_Friedel_fraction_max     0.972
_reflns_Friedel_fraction_full    0.961

_reflns_special_details          
; 
 Reflections were merged by SHELXL according to the crystal 
 class for the calculation of statistics and refinement. 
  
 _reflns_Friedel_fraction is defined as the number of unique 
 Friedel pairs measured divided by the number that would be 
 possible theoretically, ignoring centric projections and 
 systematic absences. 
;

_computing_data_collection       'APEX2 (Bruker, 2007)'
_computing_cell_refinement       APEX2
_computing_data_reduction        'SAINT (Bruker, 2007)'
_computing_structure_solution    'SHELXS-97 (Sheldrick, 2008)'
_computing_structure_refinement  'SHELXL-2013 (Sheldrick, 2013)'
_computing_molecular_graphics    'PLATON (Spek, 2009)'
_computing_publication_material  'SHELXTL (Sheldrick, 2008)'
_refine_special_details          ?
_refine_ls_structure_factor_coef Fsqd
_refine_ls_matrix_type           full
_refine_ls_weighting_scheme      calc
_refine_ls_weighting_details     
'w=1/[\s^2^(Fo^2^)+(0.0400P)^2^+0.4954P] where P=(Fo^2^+2Fc^2^)/3'
_atom_sites_solution_primary     ?
_atom_sites_solution_secondary   ?
_atom_sites_solution_hydrogens   mixed
_refine_ls_hydrogen_treatment    mixed
_refine_ls_extinction_method     none
_refine_ls_extinction_coef       .
_refine_ls_abs_structure_details 
; 
 Flack x determined using 3350 quotients [(I+)-(I-)]/[(I+)+(I-)] 
 (Parsons, Flack and Wagner, Acta Cryst. B69 (2013) 249-259). 
;
_refine_ls_abs_structure_Flack   0.016(3)
_chemical_absolute_configuration ad
_refine_ls_number_reflns         7137
_refine_ls_number_parameters     491
_refine_ls_number_restraints     1
_refine_ls_R_factor_all          0.0228
_refine_ls_R_factor_gt           0.0226
_refine_ls_wR_factor_ref         0.0590
_refine_ls_wR_factor_gt          0.0588
_refine_ls_goodness_of_fit_ref   0.977
_refine_ls_restrained_S_all      0.977
_refine_ls_shift/su_max          0.000
_refine_ls_shift/su_mean         0.000

loop_
_atom_site_label
_atom_site_type_symbol
_atom_site_fract_x
_atom_site_fract_y
_atom_site_fract_z
_atom_site_U_iso_or_equiv
_atom_site_adp_type
_atom_site_occupancy
_atom_site_site_symmetry_order
_atom_site_calc_flag
_atom_site_refinement_flags_posn
_atom_site_refinement_flags_adp
_atom_site_refinement_flags_occupancy
_atom_site_disorder_assembly
_atom_site_disorder_group
Br1A Br 0.72100(3) 0.28229(2) 1.11177(2) 0.03198(10) Uani 1 1 d . . . . .
O1A O 0.0110(2) -0.05171(12) 1.21486(15) 0.0264(4) Uani 1 1 d . . . . .
N1A N 0.0641(2) 0.03001(12) 0.95643(16) 0.0187(4) Uani 1 1 d . . . . .
N2A N 0.2435(3) 0.13021(12) 1.09226(18) 0.0191(4) Uani 1 1 d . . . . .
N3A N 0.3372(3) 0.15142(14) 0.92237(19) 0.0223(5) Uani 1 1 d . . . . .
N4A N -0.1407(3) -0.04213(14) 1.05099(19) 0.0235(5) Uani 1 1 d . . . . .
C1A C 0.0746(3) 0.10933(14) 0.9357(2) 0.0182(5) Uani 1 1 d . . . . .
C2A C 0.0307(3) 0.11373(16) 0.8140(2) 0.0249(6) Uani 1 1 d . . . . .
H2AA H 0.0782 0.1561 0.7835 0.030 Uiso 1 1 calc R U . . .
H2AB H -0.0800 0.1171 0.7941 0.030 Uiso 1 1 calc R U . . .
C3A C 0.0911(5) 0.0421(2) 0.7734(2) 0.0416(8) Uani 1 1 d . . . . .
H3AA H 0.1780 0.0516 0.7344 0.050 Uiso 1 1 calc R U . . .
H3AB H 0.0116 0.0174 0.7228 0.050 Uiso 1 1 calc R U . . .
C4A C 0.1401(4) -0.00568(15) 0.8750(2) 0.0276(6) Uani 1 1 d . . . . .
H4AA H 0.1054 -0.0564 0.8627 0.033 Uiso 1 1 calc R U . . .
H4AB H 0.2508 -0.0052 0.8961 0.033 Uiso 1 1 calc R U . . .
C5A C 0.0997(3) 0.01835(14) 1.07423(19) 0.0181(5) Uani 1 1 d . . . . .
H5AA H 0.2024 -0.0035 1.0919 0.022 Uiso 1 1 calc R U . . .
C6A C 0.1023(3) 0.09835(14) 1.1150(2) 0.0191(5) Uani 1 1 d . . . . .
H6AA H 0.0810 0.1048 1.1914 0.023 Uiso 1 1 calc R U . . .
C7A C 0.2358(3) 0.13318(14) 0.9799(2) 0.0179(5) Uani 1 1 d . . . . .
C8A C -0.0090(3) 0.13672(15) 1.0267(2) 0.0219(5) Uani 1 1 d . . . . .
H8AA H -0.1132 0.1179 1.0215 0.026 Uiso 1 1 calc R U . . .
H8AB H -0.0077 0.1902 1.0339 0.026 Uiso 1 1 calc R U . . .
C9A C 0.4793(3) 0.17430(17) 0.9850(2) 0.0257(6) Uani 1 1 d . . . . .
H9AA H 0.5352 0.1311 1.0164 0.031 Uiso 1 1 calc R U . . .
H9AB H 0.4588 0.2056 1.0461 0.031 Uiso 1 1 calc R U . . .
C10A C 0.5751(3) 0.21543(17) 0.9149(2) 0.0250(6) Uani 1 1 d . . . . .
C11A C 0.6845(3) 0.26540(18) 0.9587(2) 0.0276(7) Uani 1 1 d . . . . .
C12A C 0.7710(3) 0.3044(2) 0.8948(3) 0.0394(8) Uani 1 1 d . . . . .
H12A H 0.8444 0.3380 0.9274 0.047 Uiso 1 1 calc R U . . .
C13A C 0.7495(4) 0.2940(2) 0.7839(3) 0.0502(10) Uani 1 1 d . . . . .
H13A H 0.8077 0.3205 0.7391 0.060 Uiso 1 1 calc R U . . .
C14A C 0.6423(4) 0.2446(2) 0.7380(3) 0.0469(9) Uani 1 1 d . . . . .
H14A H 0.6273 0.2369 0.6614 0.056 Uiso 1 1 calc R U . . .
C15A C 0.5569(4) 0.2062(2) 0.8032(3) 0.0342(7) Uani 1 1 d . . . . .
H15A H 0.4838 0.1726 0.7702 0.041 Uiso 1 1 calc R U . . .
C16A C -0.0154(3) -0.02924(15) 1.1198(2) 0.0196(5) Uani 1 1 d . . . . .
C17A C -0.2719(3) -0.08702(17) 1.0695(2) 0.0279(7) Uani 1 1 d . . . . .
C18A C -0.2203(4) -0.16541(18) 1.0882(3) 0.0378(7) Uani 1 1 d . . . . .
H18A H -0.1818 -0.1835 1.0232 0.057 Uiso 1 1 calc R U . . .
H18B H -0.3056 -0.1954 1.1024 0.057 Uiso 1 1 calc R U . . .
H18C H -0.1403 -0.1677 1.1510 0.057 Uiso 1 1 calc R U . . .
C19A C -0.3386(4) -0.0588(2) 1.1678(3) 0.0405(8) Uani 1 1 d . . . . .
H19A H -0.3701 -0.0083 1.1552 0.061 Uiso 1 1 calc R U . . .
H19B H -0.2625 -0.0617 1.2329 0.061 Uiso 1 1 calc R U . . .
H19C H -0.4260 -0.0885 1.1786 0.061 Uiso 1 1 calc R U . . .
C20A C -0.3855(4) -0.0805(3) 0.9670(3) 0.0541(11) Uani 1 1 d . . . . .
H20A H -0.4153 -0.0296 0.9557 0.081 Uiso 1 1 calc R U . . .
H20B H -0.4745 -0.1098 0.9747 0.081 Uiso 1 1 calc R U . . .
H20C H -0.3403 -0.0978 0.9044 0.081 Uiso 1 1 calc R U . . .
Br1B Br -0.23374(3) -0.22608(2) 0.37266(2) 0.02687(9) Uani 1 1 d . . . . .
O1B O 0.4938(2) 0.10380(11) 0.26022(14) 0.0240(4) Uani 1 1 d . . . . .
N1B N 0.4752(2) -0.01156(11) 0.49660(17) 0.0174(4) Uani 1 1 d . . . . .
N2B N 0.1618(2) -0.00053(12) 0.42496(18) 0.0174(4) Uani 1 1 d . . . . .
N3B N 0.1652(2) -0.09822(13) 0.55520(18) 0.0193(4) Uani 1 1 d . . . . .
N4B N 0.6486(2) 0.08927(14) 0.4213(2) 0.0198(5) Uani 1 1 d . . . . .
C1B C 0.3581(3) -0.00068(14) 0.5683(2) 0.0164(5) Uani 1 1 d . . . . .
C2B C 0.4347(3) -0.03060(15) 0.6761(2) 0.0224(6) Uani 1 1 d . . . . .
H2BA H 0.3600 -0.0495 0.7206 0.027 Uiso 1 1 calc R U . . .
H2BB H 0.4972 0.0069 0.7183 0.027 Uiso 1 1 calc R U . . .
C3B C 0.5340(3) -0.09298(17) 0.6399(2) 0.0294(6) Uani 1 1 d . . . . .
H3BA H 0.6388 -0.0886 0.6774 0.035 Uiso 1 1 calc R U . . .
H3BB H 0.4937 -0.1408 0.6579 0.035 Uiso 1 1 calc R U . . .
C4B C 0.5298(3) -0.08558(15) 0.5155(2) 0.0254(6) Uani 1 1 d . . . . .
H4BA H 0.6312 -0.0918 0.4942 0.031 Uiso 1 1 calc R U . . .
H4BB H 0.4598 -0.1211 0.4754 0.031 Uiso 1 1 calc R U . . .
C5B C 0.4189(3) 0.01947(14) 0.3896(2) 0.0171(5) Uani 1 1 d . . . . .
H5BA H 0.3943 -0.0198 0.3341 0.021 Uiso 1 1 calc R U . . .
C6B C 0.2720(3) 0.05690(13) 0.4156(2) 0.0164(5) Uani 1 1 d . . . . .
H6BA H 0.2347 0.0980 0.3662 0.020 Uiso 1 1 calc R U . . .
C7B C 0.2156(3) -0.04066(14) 0.5170(2) 0.0167(5) Uani 1 1 d . . . . .
C8B C 0.3147(3) 0.07741(13) 0.53722(19) 0.0170(5) Uani 1 1 d . . . . .
H8BA H 0.4004 0.1117 0.5506 0.020 Uiso 1 1 calc R U . . .
H8BB H 0.2283 0.0954 0.5710 0.020 Uiso 1 1 calc R U . . .
C9B C 0.0302(3) -0.12995(15) 0.4935(2) 0.0222(6) Uani 1 1 d . . . . .
H9BA H 0.0597 -0.1637 0.4380 0.027 Uiso 1 1 calc R U . . .
H9BB H -0.0323 -0.0910 0.4549 0.027 Uiso 1 1 calc R U . . .
C10B C -0.0613(3) -0.17060(14) 0.5674(2) 0.0176(5) Uani 1 1 d . . . . .
C11B C -0.1821(3) -0.21463(16) 0.52611(19) 0.0183(5) Uani 1 1 d . . . . .
C12B C -0.2691(3) -0.25078(15) 0.5927(2) 0.0232(6) Uani 1 1 d . . . . .
H12B H -0.3518 -0.2798 0.5617 0.028 Uiso 1 1 calc R U . . .
C13B C -0.2346(3) -0.24421(15) 0.7045(2) 0.0252(6) Uani 1 1 d . . . . .
H13B H -0.2928 -0.2690 0.7511 0.030 Uiso 1 1 calc R U . . .
C14B C -0.1140(3) -0.20102(15) 0.7483(2) 0.0242(6) Uani 1 1 d . . . . .
H14B H -0.0895 -0.1963 0.8251 0.029 Uiso 1 1 calc R U . . .
C15B C -0.0291(3) -0.16474(15) 0.6803(2) 0.0214(5) Uani 1 1 d . . . . .
H15B H 0.0528 -0.1352 0.7115 0.026 Uiso 1 1 calc R U . . .
C16B C 0.5264(3) 0.07511(15) 0.3506(2) 0.0185(5) Uani 1 1 d . . . . .
C17B C 0.7655(3) 0.14417(16) 0.4107(2) 0.0207(5) Uani 1 1 d . . . . .
C18B C 0.8442(3) 0.12620(16) 0.3129(2) 0.0251(6) Uani 1 1 d . . . . .
H18D H 0.8874 0.0774 0.3216 0.038 Uiso 1 1 calc R U . . .
H18E H 0.9247 0.1615 0.3082 0.038 Uiso 1 1 calc R U . . .
H18F H 0.7710 0.1282 0.2461 0.038 Uiso 1 1 calc R U . . .
C19B C 0.6930(3) 0.21952(16) 0.3987(2) 0.0249(6) Uani 1 1 d . . . . .
H19D H 0.6454 0.2303 0.4632 0.037 Uiso 1 1 calc R U . . .
H19E H 0.6167 0.2205 0.3336 0.037 Uiso 1 1 calc R U . . .
H19F H 0.7705 0.2560 0.3916 0.037 Uiso 1 1 calc R U . . .
C20B C 0.8775(3) 0.13966(18) 0.5150(3) 0.0298(6) Uani 1 1 d . . . . .
H20D H 0.9209 0.0908 0.5223 0.045 Uiso 1 1 calc R U . . .
H20E H 0.8258 0.1500 0.5777 0.045 Uiso 1 1 calc R U . . .
H20F H 0.9581 0.1752 0.5123 0.045 Uiso 1 1 calc R U . . .
H2NA H 0.316(4) 0.1194(17) 1.128(3) 0.015(8) Uiso 1 1 d . . . . .
H2NB H 0.113(4) -0.0192(18) 0.367(3) 0.021(8) Uiso 1 1 d . . . . .
H4NA H -0.144(4) -0.0216(19) 0.985(3) 0.025(8) Uiso 1 1 d . . . . .
H4NB H 0.659(4) 0.0707(19) 0.471(3) 0.014(8) Uiso 1 1 d . . . . .

loop_
_atom_site_aniso_label
_atom_site_aniso_U_11
_atom_site_aniso_U_22
_atom_site_aniso_U_33
_atom_site_aniso_U_23
_atom_site_aniso_U_13
_atom_site_aniso_U_12
Br1A 0.02796(15) 0.03104(19) 0.03444(16) 0.00126(14) -0.00399(11) -0.00378(13)
O1A 0.0324(11) 0.0304(11) 0.0149(9) 0.0029(8) -0.0014(8) -0.0064(9)
N1A 0.0253(11) 0.0184(10) 0.0122(10) -0.0008(8) 0.0023(8) -0.0025(9)
N2A 0.0173(11) 0.0233(11) 0.0156(11) -0.0017(9) -0.0009(9) -0.0022(9)
N3A 0.0222(12) 0.0243(12) 0.0204(11) 0.0028(9) 0.0031(9) -0.0027(9)
N4A 0.0247(12) 0.0296(13) 0.0148(11) 0.0039(10) -0.0015(9) -0.0103(10)
C1A 0.0183(12) 0.0193(12) 0.0159(12) 0.0006(10) -0.0008(10) 0.0006(10)
C2A 0.0256(14) 0.0284(15) 0.0188(14) 0.0038(11) -0.0036(11) -0.0022(12)
C3A 0.068(2) 0.0421(18) 0.0150(13) 0.0004(13) 0.0080(14) 0.0072(16)
C4A 0.0408(16) 0.0242(14) 0.0183(13) -0.0041(11) 0.0067(11) 0.0032(12)
C5A 0.0212(12) 0.0206(13) 0.0117(12) -0.0010(9) -0.0003(10) -0.0015(10)
C6A 0.0208(12) 0.0221(13) 0.0150(11) -0.0038(10) 0.0043(9) -0.0026(10)
C7A 0.0225(13) 0.0156(11) 0.0153(12) -0.0005(10) 0.0018(10) 0.0001(10)
C8A 0.0206(12) 0.0226(13) 0.0221(13) -0.0034(11) 0.0019(10) 0.0031(10)
C9A 0.0230(14) 0.0346(16) 0.0183(13) 0.0055(11) -0.0007(10) -0.0052(11)
C10A 0.0179(12) 0.0310(15) 0.0268(14) 0.0087(11) 0.0052(11) 0.0031(11)
C11A 0.0222(12) 0.0309(18) 0.0290(13) 0.0101(13) 0.0014(10) 0.0028(12)
C12A 0.0265(16) 0.043(2) 0.0488(19) 0.0176(15) 0.0076(14) -0.0057(13)
C13A 0.0330(17) 0.069(3) 0.051(2) 0.0263(19) 0.0164(15) -0.0039(17)
C14A 0.0368(18) 0.078(3) 0.0280(16) 0.0146(16) 0.0117(14) 0.0062(17)
C15A 0.0252(14) 0.051(2) 0.0270(15) 0.0050(13) 0.0048(12) 0.0021(13)
C16A 0.0252(13) 0.0192(12) 0.0139(12) -0.0010(10) 0.0013(10) -0.0009(11)
C17A 0.0258(15) 0.0305(16) 0.0274(15) -0.0012(12) 0.0037(12) -0.0133(13)
C18A 0.0494(19) 0.0296(16) 0.0372(17) -0.0058(13) 0.0160(15) -0.0127(15)
C19A 0.0342(17) 0.043(2) 0.048(2) -0.0054(15) 0.0180(15) -0.0082(15)
C20A 0.0360(19) 0.073(3) 0.047(2) 0.0103(19) -0.0134(16) -0.0276(19)
Br1B 0.02933(15) 0.02788(17) 0.02154(13) -0.00262(12) -0.00269(10) -0.00499(12)
O1B 0.0220(9) 0.0337(11) 0.0154(9) 0.0066(8) 0.0000(7) -0.0032(8)
N1B 0.0165(10) 0.0164(10) 0.0193(10) 0.0034(8) 0.0025(8) 0.0028(8)
N2B 0.0151(10) 0.0200(10) 0.0158(11) 0.0022(9) -0.0021(8) -0.0038(8)
N3B 0.0179(11) 0.0201(11) 0.0189(11) 0.0028(9) 0.0000(9) -0.0025(9)
N4B 0.0187(11) 0.0257(12) 0.0146(11) 0.0068(10) 0.0007(9) -0.0013(9)
C1B 0.0159(12) 0.0175(12) 0.0154(12) 0.0022(10) 0.0003(9) -0.0007(10)
C2B 0.0227(14) 0.0235(14) 0.0193(13) 0.0048(11) -0.0027(11) 0.0006(11)
C3B 0.0267(14) 0.0283(15) 0.0321(15) 0.0106(12) 0.0008(12) 0.0068(11)
C4B 0.0248(13) 0.0203(14) 0.0316(15) 0.0056(11) 0.0052(11) 0.0062(11)
C5B 0.0154(11) 0.0191(12) 0.0161(12) -0.0002(9) 0.0002(9) -0.0001(9)
C6B 0.0161(11) 0.0163(11) 0.0163(12) 0.0015(9) 0.0008(9) 0.0001(9)
C7B 0.0142(11) 0.0190(12) 0.0164(12) 0.0000(10) 0.0005(9) 0.0021(10)
C8B 0.0177(11) 0.0157(11) 0.0171(12) -0.0003(9) 0.0011(9) -0.0006(9)
C9B 0.0230(13) 0.0243(14) 0.0183(12) 0.0026(10) -0.0005(10) -0.0076(11)
C10B 0.0197(12) 0.0139(11) 0.0199(12) 0.0018(9) 0.0054(10) 0.0022(9)
C11B 0.0201(11) 0.0143(12) 0.0202(11) 0.0017(10) 0.0018(9) 0.0022(10)
C12B 0.0216(13) 0.0158(13) 0.0329(15) 0.0010(11) 0.0062(11) -0.0007(10)
C13B 0.0251(14) 0.0220(14) 0.0304(14) 0.0099(10) 0.0110(11) 0.0034(10)
C14B 0.0274(13) 0.0269(14) 0.0190(12) 0.0049(10) 0.0057(10) 0.0063(11)
C15B 0.0211(12) 0.0212(13) 0.0213(13) 0.0007(10) 0.0009(10) 0.0004(10)
C16B 0.0168(12) 0.0214(13) 0.0180(13) -0.0010(10) 0.0053(10) -0.0003(10)
C17B 0.0144(12) 0.0234(14) 0.0242(14) 0.0030(11) 0.0024(10) -0.0028(11)
C18B 0.0201(13) 0.0265(14) 0.0308(15) 0.0022(12) 0.0106(11) 0.0021(11)
C19B 0.0227(13) 0.0237(14) 0.0289(14) -0.0018(11) 0.0060(11) -0.0001(11)
C20B 0.0210(13) 0.0352(16) 0.0305(15) 0.0034(12) -0.0055(11) -0.0062(12)

_geom_special_details            
; 
 All esds (except the esd in the dihedral angle between two l.s. planes) 
 are estimated using the full covariance matrix.  The cell esds are taken 
 into account individually in the estimation of esds in distances, angles 
 and torsion angles; correlations between esds in cell parameters are only 
 used when they are defined by crystal symmetry.  An approximate (isotropic) 
 treatment of cell esds is used for estimating esds involving l.s. planes. 
;

loop_
_geom_bond_atom_site_label_1
_geom_bond_atom_site_label_2
_geom_bond_distance
_geom_bond_site_symmetry_2
_geom_bond_publ_flag
Br1A C11A 1.904(3) . ?
O1A C16A 1.240(3) . ?
N1A C4A 1.454(3) . ?
N1A C5A 1.465(3) . ?
N1A C1A 1.490(3) . ?
N2A C7A 1.386(3) . ?
N2A C6A 1.460(3) . ?
N2A H2NA 0.76(4) . ?
N3A C7A 1.279(4) . ?
N3A C9A 1.456(4) . ?
N4A C16A 1.331(4) . ?
N4A C17A 1.483(4) . ?
N4A H4NA 0.89(4) . ?
C1A C2A 1.505(4) . ?
C1A C8A 1.529(4) . ?
C1A C7A 1.535(4) . ?
C2A C3A 1.539(4) . ?
C2A H2AA 0.9900 . ?
C2A H2AB 0.9900 . ?
C3A C4A 1.548(4) . ?
C3A H3AA 0.9900 . ?
C3A H3AB 0.9900 . ?
C4A H4AA 0.9900 . ?
C4A H4AB 0.9900 . ?
C5A C16A 1.524(4) . ?
C5A C6A 1.558(3) . ?
C5A H5AA 1.0000 . ?
C6A C8A 1.542(4) . ?
C6A H6AA 1.0000 . ?
C8A H8AA 0.9900 . ?
C8A H8AB 0.9900 . ?
C9A C10A 1.512(4) . ?
C9A H9AA 0.9900 . ?
C9A H9AB 0.9900 . ?
C10A C15A 1.381(4) . ?
C10A C11A 1.397(4) . ?
C11A C12A 1.387(4) . ?
C12A C13A 1.374(5) . ?
C12A H12A 0.9500 . ?
C13A C14A 1.386(6) . ?
C13A H13A 0.9500 . ?
C14A C15A 1.385(5) . ?
C14A H14A 0.9500 . ?
C15A H15A 0.9500 . ?
C17A C20A 1.514(5) . ?
C17A C18A 1.524(5) . ?
C17A C19A 1.525(4) . ?
C18A H18A 0.9800 . ?
C18A H18B 0.9800 . ?
C18A H18C 0.9800 . ?
C19A H19A 0.9800 . ?
C19A H19B 0.9800 . ?
C19A H19C 0.9800 . ?
C20A H20A 0.9800 . ?
C20A H20B 0.9800 . ?
C20A H20C 0.9800 . ?
Br1B C11B 1.904(2) . ?
O1B C16B 1.235(3) . ?
N1B C4B 1.457(3) . ?
N1B C5B 1.466(3) . ?
N1B C1B 1.485(3) . ?
N2B C7B 1.386(3) . ?
N2B C6B 1.464(3) . ?
N2B H2NB 0.85(4) . ?
N3B C7B 1.271(4) . ?
N3B C9B 1.458(3) . ?
N4B C16B 1.327(4) . ?
N4B C17B 1.477(4) . ?
N4B H4NB 0.70(4) . ?
C1B C2B 1.515(4) . ?
C1B C8B 1.526(3) . ?
C1B C7B 1.532(3) . ?
C2B C3B 1.560(4) . ?
C2B H2BA 0.9900 . ?
C2B H2BB 0.9900 . ?
C3B C4B 1.543(4) . ?
C3B H3BA 0.9900 . ?
C3B H3BB 0.9900 . ?
C4B H4BA 0.9900 . ?
C4B H4BB 0.9900 . ?
C5B C16B 1.533(4) . ?
C5B C6B 1.561(3) . ?
C5B H5BA 1.0000 . ?
C6B C8B 1.548(3) . ?
C6B H6BA 1.0000 . ?
C8B H8BA 0.9900 . ?
C8B H8BB 0.9900 . ?
C9B C10B 1.514(4) . ?
C9B H9BA 0.9900 . ?
C9B H9BB 0.9900 . ?
C10B C11B 1.391(4) . ?
C10B C15B 1.392(4) . ?
C11B C12B 1.386(4) . ?
C12B C13B 1.381(4) . ?
C12B H12B 0.9500 . ?
C13B C14B 1.388(4) . ?
C13B H13B 0.9500 . ?
C14B C15B 1.386(4) . ?
C14B H14B 0.9500 . ?
C15B H15B 0.9500 . ?
C17B C20B 1.521(4) . ?
C17B C18B 1.524(4) . ?
C17B C19B 1.531(4) . ?
C18B H18D 0.9800 . ?
C18B H18E 0.9800 . ?
C18B H18F 0.9800 . ?
C19B H19D 0.9800 . ?
C19B H19E 0.9800 . ?
C19B H19F 0.9800 . ?
C20B H20D 0.9800 . ?
C20B H20E 0.9800 . ?
C20B H20F 0.9800 . ?

loop_
_geom_angle_atom_site_label_1
_geom_angle_atom_site_label_2
_geom_angle_atom_site_label_3
_geom_angle
_geom_angle_site_symmetry_1
_geom_angle_site_symmetry_3
_geom_angle_publ_flag
C4A N1A C5A 124.7(2) . . ?
C4A N1A C1A 106.02(19) . . ?
C5A N1A C1A 107.83(19) . . ?
C7A N2A C6A 106.9(2) . . ?
C7A N2A H2NA 121(2) . . ?
C6A N2A H2NA 118(2) . . ?
C7A N3A C9A 114.6(2) . . ?
C16A N4A C17A 128.0(2) . . ?
C16A N4A H4NA 115(2) . . ?
C17A N4A H4NA 117(2) . . ?
N1A C1A C2A 102.2(2) . . ?
N1A C1A C8A 98.4(2) . . ?
C2A C1A C8A 129.6(2) . . ?
N1A C1A C7A 107.4(2) . . ?
C2A C1A C7A 116.0(2) . . ?
C8A C1A C7A 100.3(2) . . ?
C1A C2A C3A 103.2(2) . . ?
C1A C2A H2AA 111.1 . . ?
C3A C2A H2AA 111.1 . . ?
C1A C2A H2AB 111.1 . . ?
C3A C2A H2AB 111.1 . . ?
H2AA C2A H2AB 109.1 . . ?
C2A C3A C4A 107.1(2) . . ?
C2A C3A H3AA 110.3 . . ?
C4A C3A H3AA 110.3 . . ?
C2A C3A H3AB 110.3 . . ?
C4A C3A H3AB 110.3 . . ?
H3AA C3A H3AB 108.6 . . ?
N1A C4A C3A 101.6(2) . . ?
N1A C4A H4AA 111.4 . . ?
C3A C4A H4AA 111.4 . . ?
N1A C4A H4AB 111.4 . . ?
C3A C4A H4AB 111.4 . . ?
H4AA C4A H4AB 109.3 . . ?
N1A C5A C16A 113.1(2) . . ?
N1A C5A C6A 100.10(19) . . ?
C16A C5A C6A 113.8(2) . . ?
N1A C5A H5AA 109.8 . . ?
C16A C5A H5AA 109.8 . . ?
C6A C5A H5AA 109.8 . . ?
N2A C6A C8A 99.7(2) . . ?
N2A C6A C5A 106.90(19) . . ?
C8A C6A C5A 103.06(19) . . ?
N2A C6A H6AA 115.1 . . ?
C8A C6A H6AA 115.1 . . ?
C5A C6A H6AA 115.1 . . ?
N3A C7A N2A 129.4(2) . . ?
N3A C7A C1A 125.8(2) . . ?
N2A C7A C1A 104.8(2) . . ?
C1A C8A C6A 92.08(19) . . ?
C1A C8A H8AA 113.3 . . ?
C6A C8A H8AA 113.3 . . ?
C1A C8A H8AB 113.3 . . ?
C6A C8A H8AB 113.3 . . ?
H8AA C8A H8AB 110.6 . . ?
N3A C9A C10A 111.4(2) . . ?
N3A C9A H9AA 109.3 . . ?
C10A C9A H9AA 109.3 . . ?
N3A C9A H9AB 109.3 . . ?
C10A C9A H9AB 109.3 . . ?
H9AA C9A H9AB 108.0 . . ?
C15A C10A C11A 116.5(3) . . ?
C15A C10A C9A 121.4(3) . . ?
C11A C10A C9A 122.2(3) . . ?
C12A C11A C10A 122.6(3) . . ?
C12A C11A Br1A 117.0(2) . . ?
C10A C11A Br1A 120.3(2) . . ?
C13A C12A C11A 119.3(3) . . ?
C13A C12A H12A 120.3 . . ?
C11A C12A H12A 120.3 . . ?
C12A C13A C14A 119.5(3) . . ?
C12A C13A H13A 120.3 . . ?
C14A C13A H13A 120.3 . . ?
C15A C14A C13A 120.3(3) . . ?
C15A C14A H14A 119.8 . . ?
C13A C14A H14A 119.8 . . ?
C10A C15A C14A 121.8(3) . . ?
C10A C15A H15A 119.1 . . ?
C14A C15A H15A 119.1 . . ?
O1A C16A N4A 125.3(3) . . ?
O1A C16A C5A 119.9(2) . . ?
N4A C16A C5A 114.8(2) . . ?
N4A C17A C20A 106.2(3) . . ?
N4A C17A C18A 108.8(3) . . ?
C20A C17A C18A 110.9(3) . . ?
N4A C17A C19A 110.2(3) . . ?
C20A C17A C19A 110.5(3) . . ?
C18A C17A C19A 110.3(3) . . ?
C17A C18A H18A 109.5 . . ?
C17A C18A H18B 109.5 . . ?
H18A C18A H18B 109.5 . . ?
C17A C18A H18C 109.5 . . ?
H18A C18A H18C 109.5 . . ?
H18B C18A H18C 109.5 . . ?
C17A C19A H19A 109.5 . . ?
C17A C19A H19B 109.5 . . ?
H19A C19A H19B 109.5 . . ?
C17A C19A H19C 109.5 . . ?
H19A C19A H19C 109.5 . . ?
H19B C19A H19C 109.5 . . ?
C17A C20A H20A 109.5 . . ?
C17A C20A H20B 109.5 . . ?
H20A C20A H20B 109.5 . . ?
C17A C20A H20C 109.5 . . ?
H20A C20A H20C 109.5 . . ?
H20B C20A H20C 109.5 . . ?
C4B N1B C5B 125.1(2) . . ?
C4B N1B C1B 106.31(19) . . ?
C5B N1B C1B 107.98(19) . . ?
C7B N2B C6B 107.0(2) . . ?
C7B N2B H2NB 123(2) . . ?
C6B N2B H2NB 120(2) . . ?
C7B N3B C9B 116.9(2) . . ?
C16B N4B C17B 127.3(3) . . ?
C16B N4B H4NB 119(3) . . ?
C17B N4B H4NB 114(3) . . ?
N1B C1B C2B 102.1(2) . . ?
N1B C1B C8B 98.78(19) . . ?
C2B C1B C8B 129.3(2) . . ?
N1B C1B C7B 107.8(2) . . ?
C2B C1B C7B 115.9(2) . . ?
C8B C1B C7B 100.45(19) . . ?
C1B C2B C3B 102.7(2) . . ?
C1B C2B H2BA 111.2 . . ?
C3B C2B H2BA 111.2 . . ?
C1B C2B H2BB 111.2 . . ?
C3B C2B H2BB 111.2 . . ?
H2BA C2B H2BB 109.1 . . ?
C4B C3B C2B 106.9(2) . . ?
C4B C3B H3BA 110.4 . . ?
C2B C3B H3BA 110.4 . . ?
C4B C3B H3BB 110.4 . . ?
C2B C3B H3BB 110.4 . . ?
H3BA C3B H3BB 108.6 . . ?
N1B C4B C3B 101.7(2) . . ?
N1B C4B H4BA 111.4 . . ?
C3B C4B H4BA 111.4 . . ?
N1B C4B H4BB 111.4 . . ?
C3B C4B H4BB 111.4 . . ?
H4BA C4B H4BB 109.3 . . ?
N1B C5B C16B 113.3(2) . . ?
N1B C5B C6B 100.13(18) . . ?
C16B C5B C6B 111.0(2) . . ?
N1B C5B H5BA 110.7 . . ?
C16B C5B H5BA 110.7 . . ?
C6B C5B H5BA 110.7 . . ?
N2B C6B C8B 100.02(18) . . ?
N2B C6B C5B 107.24(19) . . ?
C8B C6B C5B 102.23(19) . . ?
N2B C6B H6BA 115.2 . . ?
C8B C6B H6BA 115.2 . . ?
C5B C6B H6BA 115.2 . . ?
N3B C7B N2B 130.7(2) . . ?
N3B C7B C1B 124.5(2) . . ?
N2B C7B C1B 104.8(2) . . ?
C1B C8B C6B 91.96(18) . . ?
C1B C8B H8BA 113.3 . . ?
C6B C8B H8BA 113.3 . . ?
C1B C8B H8BB 113.3 . . ?
C6B C8B H8BB 113.3 . . ?
H8BA C8B H8BB 110.6 . . ?
N3B C9B C10B 111.2(2) . . ?
N3B C9B H9BA 109.4 . . ?
C10B C9B H9BA 109.4 . . ?
N3B C9B H9BB 109.4 . . ?
C10B C9B H9BB 109.4 . . ?
H9BA C9B H9BB 108.0 . . ?
C11B C10B C15B 116.9(2) . . ?
C11B C10B C9B 121.8(2) . . ?
C15B C10B C9B 121.3(2) . . ?
C12B C11B C10B 122.5(2) . . ?
C12B C11B Br1B 117.7(2) . . ?
C10B C11B Br1B 119.80(19) . . ?
C13B C12B C11B 119.5(3) . . ?
C13B C12B H12B 120.3 . . ?
C11B C12B H12B 120.3 . . ?
C12B C13B C14B 119.4(2) . . ?
C12B C13B H13B 120.3 . . ?
C14B C13B H13B 120.3 . . ?
C15B C14B C13B 120.3(2) . . ?
C15B C14B H14B 119.8 . . ?
C13B C14B H14B 119.8 . . ?
C14B C15B C10B 121.4(3) . . ?
C14B C15B H15B 119.3 . . ?
C10B C15B H15B 119.3 . . ?
O1B C16B N4B 125.4(2) . . ?
O1B C16B C5B 119.7(2) . . ?
N4B C16B C5B 114.9(2) . . ?
N4B C17B C20B 106.1(2) . . ?
N4B C17B C18B 109.8(2) . . ?
C20B C17B C18B 109.8(2) . . ?
N4B C17B C19B 109.4(2) . . ?
C20B C17B C19B 110.6(2) . . ?
C18B C17B C19B 111.0(2) . . ?
C17B C18B H18D 109.5 . . ?
C17B C18B H18E 109.5 . . ?
H18D C18B H18E 109.5 . . ?
C17B C18B H18F 109.5 . . ?
H18D C18B H18F 109.5 . . ?
H18E C18B H18F 109.5 . . ?
C17B C19B H19D 109.5 . . ?
C17B C19B H19E 109.5 . . ?
H19D C19B H19E 109.5 . . ?
C17B C19B H19F 109.5 . . ?
H19D C19B H19F 109.5 . . ?
H19E C19B H19F 109.5 . . ?
C17B C20B H20D 109.5 . . ?
C17B C20B H20E 109.5 . . ?
H20D C20B H20E 109.5 . . ?
C17B C20B H20F 109.5 . . ?
H20D C20B H20F 109.5 . . ?
H20E C20B H20F 109.5 . . ?

loop_
_geom_torsion_atom_site_label_1
_geom_torsion_atom_site_label_2
_geom_torsion_atom_site_label_3
_geom_torsion_atom_site_label_4
_geom_torsion
_geom_torsion_site_symmetry_1
_geom_torsion_site_symmetry_2
_geom_torsion_site_symmetry_3
_geom_torsion_site_symmetry_4
_geom_torsion_publ_flag
C4A N1A C1A C2A 46.3(3) . . . . ?
C5A N1A C1A C2A -178.1(2) . . . . ?
C4A N1A C1A C8A -180.0(2) . . . . ?
C5A N1A C1A C8A -44.4(2) . . . . ?
C4A N1A C1A C7A -76.3(2) . . . . ?
C5A N1A C1A C7A 59.3(2) . . . . ?
N1A C1A C2A C3A -32.8(3) . . . . ?
C8A C1A C2A C3A -144.8(3) . . . . ?
C7A C1A C2A C3A 83.7(3) . . . . ?
C1A C2A C3A C4A 10.3(3) . . . . ?
C5A N1A C4A C3A -164.4(3) . . . . ?
C1A N1A C4A C3A -38.5(3) . . . . ?
C2A C3A C4A N1A 16.8(3) . . . . ?
C4A N1A C5A C16A -104.1(3) . . . . ?
C1A N1A C5A C16A 130.8(2) . . . . ?
C4A N1A C5A C6A 134.5(2) . . . . ?
C1A N1A C5A C6A 9.3(2) . . . . ?
C7A N2A C6A C8A -40.8(2) . . . . ?
C7A N2A C6A C5A 66.2(3) . . . . ?
N1A C5A C6A N2A -75.7(2) . . . . ?
C16A C5A C6A N2A 163.4(2) . . . . ?
N1A C5A C6A C8A 28.9(2) . . . . ?
C16A C5A C6A C8A -92.0(2) . . . . ?
C9A N3A C7A N2A -2.0(4) . . . . ?
C9A N3A C7A C1A 177.9(2) . . . . ?
C6A N2A C7A N3A -173.8(3) . . . . ?
C6A N2A C7A C1A 6.3(3) . . . . ?
N1A C1A C7A N3A 108.6(3) . . . . ?
C2A C1A C7A N3A -5.0(4) . . . . ?
C8A C1A C7A N3A -149.1(3) . . . . ?
N1A C1A C7A N2A -71.4(2) . . . . ?
C2A C1A C7A N2A 174.9(2) . . . . ?
C8A C1A C7A N2A 30.8(3) . . . . ?
N1A C1A C8A C6A 57.8(2) . . . . ?
C2A C1A C8A C6A 171.4(3) . . . . ?
C7A C1A C8A C6A -51.8(2) . . . . ?
N2A C6A C8A C1A 56.2(2) . . . . ?
C5A C6A C8A C1A -53.8(2) . . . . ?
C7A N3A C9A C10A -163.1(2) . . . . ?
N3A C9A C10A C15A -23.7(4) . . . . ?
N3A C9A C10A C11A 155.2(3) . . . . ?
C15A C10A C11A C12A 0.2(4) . . . . ?
C9A C10A C11A C12A -178.8(3) . . . . ?
C15A C10A C11A Br1A -179.5(2) . . . . ?
C9A C10A C11A Br1A 1.5(4) . . . . ?
C10A C11A C12A C13A -0.1(5) . . . . ?
Br1A C11A C12A C13A 179.7(3) . . . . ?
C11A C12A C13A C14A -0.2(6) . . . . ?
C12A C13A C14A C15A 0.3(6) . . . . ?
C11A C10A C15A C14A -0.1(5) . . . . ?
C9A C10A C15A C14A 178.9(3) . . . . ?
C13A C14A C15A C10A -0.1(6) . . . . ?
C17A N4A C16A O1A -2.4(5) . . . . ?
C17A N4A C16A C5A 178.8(3) . . . . ?
N1A C5A C16A O1A 170.2(2) . . . . ?
C6A C5A C16A O1A -76.5(3) . . . . ?
N1A C5A C16A N4A -10.9(3) . . . . ?
C6A C5A C16A N4A 102.4(3) . . . . ?
C16A N4A C17A C20A 177.5(3) . . . . ?
C16A N4A C17A C18A -63.2(4) . . . . ?
C16A N4A C17A C19A 57.9(4) . . . . ?
C4B N1B C1B C2B 47.0(3) . . . . ?
C5B N1B C1B C2B -176.6(2) . . . . ?
C4B N1B C1B C8B -179.6(2) . . . . ?
C5B N1B C1B C8B -43.2(2) . . . . ?
C4B N1B C1B C7B -75.5(2) . . . . ?
C5B N1B C1B C7B 60.9(2) . . . . ?
N1B C1B C2B C3B -32.9(2) . . . . ?
C8B C1B C2B C3B -145.0(3) . . . . ?
C7B C1B C2B C3B 83.9(3) . . . . ?
C1B C2B C3B C4B 10.0(3) . . . . ?
C5B N1B C4B C3B -166.2(2) . . . . ?
C1B N1B C4B C3B -39.4(3) . . . . ?
C2B C3B C4B N1B 17.2(3) . . . . ?
C4B N1B C5B C16B -108.4(3) . . . . ?
C1B N1B C5B C16B 125.6(2) . . . . ?
C4B N1B C5B C6B 133.4(2) . . . . ?
C1B N1B C5B C6B 7.4(2) . . . . ?
C7B N2B C6B C8B -39.2(2) . . . . ?
C7B N2B C6B C5B 67.1(2) . . . . ?
N1B C5B C6B N2B -74.1(2) . . . . ?
C16B C5B C6B N2B 165.9(2) . . . . ?
N1B C5B C6B C8B 30.6(2) . . . . ?
C16B C5B C6B C8B -89.4(2) . . . . ?
C9B N3B C7B N2B 1.4(4) . . . . ?
C9B N3B C7B C1B -178.2(2) . . . . ?
C6B N2B C7B N3B -175.1(3) . . . . ?
C6B N2B C7B C1B 4.5(2) . . . . ?
N1B C1B C7B N3B 109.2(3) . . . . ?
C2B C1B C7B N3B -4.4(4) . . . . ?
C8B C1B C7B N3B -148.0(2) . . . . ?
N1B C1B C7B N2B -70.5(2) . . . . ?
C2B C1B C7B N2B 175.9(2) . . . . ?
C8B C1B C7B N2B 32.3(2) . . . . ?
N1B C1B C8B C6B 57.89(19) . . . . ?
C2B C1B C8B C6B 171.4(2) . . . . ?
C7B C1B C8B C6B -52.2(2) . . . . ?
N2B C6B C8B C1B 55.5(2) . . . . ?
C5B C6B C8B C1B -54.8(2) . . . . ?
C7B N3B C9B C10B -151.1(2) . . . . ?
N3B C9B C10B C11B -170.0(2) . . . . ?
N3B C9B C10B C15B 10.8(4) . . . . ?
C15B C10B C11B C12B 0.8(4) . . . . ?
C9B C10B C11B C12B -178.4(3) . . . . ?
C15B C10B C11B Br1B -179.79(19) . . . . ?
C9B C10B C11B Br1B 1.0(4) . . . . ?
C10B C11B C12B C13B -1.0(4) . . . . ?
Br1B C11B C12B C13B 179.6(2) . . . . ?
C11B C12B C13B C14B 0.5(4) . . . . ?
C12B C13B C14B C15B 0.1(4) . . . . ?
C13B C14B C15B C10B -0.3(4) . . . . ?
C11B C10B C15B C14B -0.2(4) . . . . ?
C9B C10B C15B C14B 179.0(2) . . . . ?
C17B N4B C16B O1B 3.8(4) . . . . ?
C17B N4B C16B C5B -174.7(2) . . . . ?
N1B C5B C16B O1B 178.1(2) . . . . ?
C6B C5B C16B O1B -70.2(3) . . . . ?
N1B C5B C16B N4B -3.4(3) . . . . ?
C6B C5B C16B N4B 108.4(3) . . . . ?
C16B N4B C17B C20B 178.3(3) . . . . ?
C16B N4B C17B C18B -63.0(3) . . . . ?
C16B N4B C17B C19B 59.0(3) . . . . ?

loop_
_geom_hbond_atom_site_label_D
_geom_hbond_atom_site_label_H
_geom_hbond_atom_site_label_A
_geom_hbond_distance_DH
_geom_hbond_distance_HA
_geom_hbond_distance_DA
_geom_hbond_angle_DHA
_geom_hbond_site_symmetry_A
N4A H4NA N1A 0.89(4) 2.17(3) 2.672(3) 115(3) .
N4B H4NB N1B 0.70(4) 2.30(3) 2.677(3) 116(3) .
N2B H2NB O1A 0.85(4) 2.07(4) 2.913(3) 171(3) 1_554
N2A H2NA O1B 0.76(4) 2.13(4) 2.874(3) 165(3) 1_556

_refine_diff_density_max         0.495
_refine_diff_density_min         -0.868
_refine_diff_density_rms         0.056

_shelxl_version_number           2014/6

_shelx_res_file                  
; 
TITL cu_d14137_0m in P2(1) 
CELL 1.54178 8.9698 18.4284 12.3981 90.000 98.310 90.000 
ZERR 4.00 0.0004 0.0008 0.0005 0.000 0.002 0.000 
LATT -1 
SYMM -x, y+1/2, -z 
SFAC C H N O BR 
UNIT 80 108 16 4 4 
TEMP -126.170 
SIZE 0.180 0.200 0.220 
ACTA 
L.S. 4 
FMAP 2 
PLAN 20 
HTAB 
BOND $H 
CONF 
HTAB N4A N1A 
HTAB N4B N1B 
EQIV $1 x, y, z-1 
HTAB N2B O1A_$1 
EQIV $2 x, y, z+1 
HTAB N2A O1B_$2 
WGHT    0.040000    0.495400 
FVAR       0.12279 
BR1A  5    0.720998    0.282293    1.111768    11.00000    0.02796    0.03104 = 
         0.03444    0.00126   -0.00399   -0.00378 
O1A   4    0.010993   -0.051711    1.214864    11.00000    0.03242    0.03040 = 
         0.01489    0.00292   -0.00136   -0.00645 
N1A   3    0.064105    0.030014    0.956429    11.00000    0.02526    0.01843 = 
         0.01222   -0.00083    0.00226   -0.00248 
N2A   3    0.243549    0.130215    1.092257    11.00000    0.01735    0.02325 = 
         0.01562   -0.00170   -0.00089   -0.00217 
N3A   3    0.337168    0.151423    0.922368    11.00000    0.02220    0.02434 = 
         0.02043    0.00283    0.00307   -0.00275 
N4A   3   -0.140746   -0.042131    1.050992    11.00000    0.02474    0.02955 = 
         0.01484    0.00390   -0.00147   -0.01027 
C1A   1    0.074641    0.109330    0.935658    11.00000    0.01834    0.01928 = 
         0.01590    0.00064   -0.00081    0.00060 
C2A   1    0.030726    0.113730    0.813977    11.00000    0.02557    0.02843 = 
         0.01879    0.00381   -0.00360   -0.00217 
AFIX  23 
H2AA  2    0.078190    0.156094    0.783493    11.00000   -1.20000 
H2AB  2   -0.079993    0.117105    0.794121    11.00000   -1.20000 
AFIX   0 
C3A   1    0.091108    0.042102    0.773363    11.00000    0.06816    0.04214 = 
         0.01498    0.00042    0.00799    0.00717 
AFIX  23 
H3AA  2    0.177985    0.051605    0.734400    11.00000   -1.20000 
H3AB  2    0.011620    0.017352    0.722806    11.00000   -1.20000 
AFIX   0 
C4A   1    0.140089   -0.005682    0.875007    11.00000    0.04083    0.02422 = 
         0.01834   -0.00405    0.00671    0.00322 
AFIX  23 
H4AA  2    0.105392   -0.056403    0.862695    11.00000   -1.20000 
H4AB  2    0.250834   -0.005194    0.896088    11.00000   -1.20000 
AFIX   0 
C5A   1    0.099745    0.018348    1.074231    11.00000    0.02117    0.02058 = 
         0.01170   -0.00097   -0.00034   -0.00150 
AFIX  13 
H5AA  2    0.202445   -0.003469    1.091943    11.00000   -1.20000 
AFIX   0 
C6A   1    0.102329    0.098347    1.114994    11.00000    0.02080    0.02208 = 
         0.01497   -0.00380    0.00433   -0.00256 
AFIX  13 
H6AA  2    0.081041    0.104833    1.191383    11.00000   -1.20000 
AFIX   0 
C7A   1    0.235839    0.133178    0.979875    11.00000    0.02246    0.01560 = 
         0.01532   -0.00049    0.00178    0.00012 
C8A   1   -0.008970    0.136716    1.026748    11.00000    0.02057    0.02262 = 
         0.02208   -0.00341    0.00186    0.00312 
AFIX  23 
H8AA  2   -0.113190    0.117949    1.021460    11.00000   -1.20000 
H8AB  2   -0.007740    0.190223    1.033946    11.00000   -1.20000 
AFIX   0 
C9A   1    0.479332    0.174305    0.985041    11.00000    0.02301    0.03455 = 
         0.01832    0.00551   -0.00067   -0.00521 
AFIX  23 
H9AA  2    0.535236    0.131100    1.016388    11.00000   -1.20000 
H9AB  2    0.458797    0.205642    1.046063    11.00000   -1.20000 
AFIX   0 
C10A  1    0.575123    0.215432    0.914867    11.00000    0.01788    0.03104 = 
         0.02679    0.00874    0.00517    0.00315 
C11A  1    0.684518    0.265401    0.958687    11.00000    0.02218    0.03093 = 
         0.02896    0.01006    0.00139    0.00278 
C12A  1    0.771045    0.304430    0.894821    11.00000    0.02650    0.04350 = 
         0.04879    0.01763    0.00761   -0.00568 
AFIX  43 
H12A  2    0.844401    0.338015    0.927420    11.00000   -1.20000 
AFIX   0 
C13A  1    0.749547    0.294005    0.783919    11.00000    0.03305    0.06923 = 
         0.05134    0.02625    0.01644   -0.00389 
AFIX  43 
H13A  2    0.807700    0.320468    0.739098    11.00000   -1.20000 
AFIX   0 
C14A  1    0.642324    0.244564    0.737971    11.00000    0.03681    0.07813 = 
         0.02796    0.01464    0.01171    0.00622 
AFIX  43 
H14A  2    0.627323    0.236942    0.661385    11.00000   -1.20000 
AFIX   0 
C15A  1    0.556942    0.206217    0.803187    11.00000    0.02521    0.05082 = 
         0.02698    0.00500    0.00483    0.00206 
AFIX  43 
H15A  2    0.483849    0.172646    0.770176    11.00000   -1.20000 
AFIX   0 
C16A  1   -0.015381   -0.029242    1.119783    11.00000    0.02523    0.01920 = 
         0.01390   -0.00105    0.00128   -0.00091 
C17A  1   -0.271912   -0.087023    1.069473    11.00000    0.02575    0.03046 = 
         0.02737   -0.00120    0.00372   -0.01329 
C18A  1   -0.220307   -0.165409    1.088191    11.00000    0.04941    0.02963 = 
         0.03718   -0.00575    0.01599   -0.01267 
AFIX 137 
H18A  2   -0.181789   -0.183541    1.023217    11.00000   -1.50000 
H18B  2   -0.305612   -0.195360    1.102438    11.00000   -1.50000 
H18C  2   -0.140345   -0.167719    1.150952    11.00000   -1.50000 
AFIX   0 
C19A  1   -0.338603   -0.058839    1.167831    11.00000    0.03422    0.04271 = 
         0.04813   -0.00543    0.01796   -0.00816 
AFIX 137 
H19A  2   -0.370144   -0.008267    1.155169    11.00000   -1.50000 
H19B  2   -0.262531   -0.061685    1.232920    11.00000   -1.50000 
H19C  2   -0.425991   -0.088452    1.178611    11.00000   -1.50000 
AFIX   0 
C20A  1   -0.385517   -0.080474    0.967035    11.00000    0.03605    0.07342 = 
         0.04715    0.01031   -0.01337   -0.02755 
AFIX 137 
H20A  2   -0.415289   -0.029566    0.955671    11.00000   -1.50000 
H20B  2   -0.474493   -0.109815    0.974721    11.00000   -1.50000 
H20C  2   -0.340309   -0.097799    0.904402    11.00000   -1.50000 
AFIX   0 
BR1B  5   -0.233739   -0.226083    0.372665    11.00000    0.02933    0.02788 = 
         0.02154   -0.00262   -0.00269   -0.00499 
O1B   4    0.493774    0.103804    0.260221    11.00000    0.02201    0.03372 = 
         0.01543    0.00656    0.00003   -0.00317 
N1B   3    0.475163   -0.011560    0.496595    11.00000    0.01646    0.01645 = 
         0.01932    0.00341    0.00249    0.00275 
N2B   3    0.161835   -0.000529    0.424956    11.00000    0.01507    0.02004 = 
         0.01578    0.00222   -0.00211   -0.00378 
N3B   3    0.165152   -0.098222    0.555196    11.00000    0.01794    0.02013 = 
         0.01890    0.00285   -0.00003   -0.00250 
N4B   3    0.648559    0.089270    0.421268    11.00000    0.01870    0.02571 = 
         0.01456    0.00677    0.00074   -0.00127 
C1B   1    0.358089   -0.000681    0.568328    11.00000    0.01595    0.01746 = 
         0.01535    0.00217    0.00033   -0.00066 
C2B   1    0.434674   -0.030600    0.676082    11.00000    0.02270    0.02353 = 
         0.01933    0.00484   -0.00268    0.00059 
AFIX  23 
H2BA  2    0.360033   -0.049464    0.720572    11.00000   -1.20000 
H2BB  2    0.497243    0.006860    0.718255    11.00000   -1.20000 
AFIX   0 
C3B   1    0.534015   -0.092979    0.639863    11.00000    0.02668    0.02828 = 
         0.03212    0.01064    0.00076    0.00675 
AFIX  23 
H3BA  2    0.638787   -0.088625    0.677438    11.00000   -1.20000 
H3BB  2    0.493682   -0.140767    0.657939    11.00000   -1.20000 
AFIX   0 
C4B   1    0.529760   -0.085578    0.515463    11.00000    0.02479    0.02029 = 
         0.03155    0.00565    0.00520    0.00616 
AFIX  23 
H4BA  2    0.631205   -0.091754    0.494167    11.00000   -1.20000 
H4BB  2    0.459817   -0.121149    0.475383    11.00000   -1.20000 
AFIX   0 
C5B   1    0.418870    0.019472    0.389564    11.00000    0.01544    0.01910 = 
         0.01613   -0.00021    0.00022   -0.00015 
AFIX  13 
H5BA  2    0.394325   -0.019764    0.334124    11.00000   -1.20000 
AFIX   0 
C6B   1    0.272009    0.056901    0.415584    11.00000    0.01615    0.01633 = 
         0.01633    0.00154    0.00083    0.00014 
AFIX  13 
H6BA  2    0.234694    0.097954    0.366202    11.00000   -1.20000 
AFIX   0 
C7B   1    0.215558   -0.040656    0.516963    11.00000    0.01424    0.01903 = 
         0.01642   -0.00004    0.00053    0.00207 
C8B   1    0.314694    0.077410    0.537217    11.00000    0.01768    0.01574 = 
         0.01706   -0.00032    0.00112   -0.00061 
AFIX  23 
H8BA  2    0.400404    0.111661    0.550584    11.00000   -1.20000 
H8BB  2    0.228278    0.095393    0.571013    11.00000   -1.20000 
AFIX   0 
C9B   1    0.030246   -0.129954    0.493464    11.00000    0.02301    0.02428 = 
         0.01829    0.00259   -0.00049   -0.00756 
AFIX  23 
H9BA  2    0.059653   -0.163670    0.438046    11.00000   -1.20000 
H9BB  2   -0.032271   -0.091017    0.454931    11.00000   -1.20000 
AFIX   0 
C10B  1   -0.061255   -0.170601    0.567445    11.00000    0.01972    0.01392 = 
         0.01987    0.00182    0.00537    0.00219 
C11B  1   -0.182082   -0.214633    0.526113    11.00000    0.02008    0.01425 = 
         0.02024    0.00173    0.00184    0.00217 
C12B  1   -0.269121   -0.250783    0.592728    11.00000    0.02163    0.01583 = 
         0.03285    0.00099    0.00619   -0.00072 
AFIX  43 
H12B  2   -0.351848   -0.279836    0.561737    11.00000   -1.20000 
AFIX   0 
C13B  1   -0.234568   -0.244212    0.704549    11.00000    0.02511    0.02203 = 
         0.03037    0.00986    0.01098    0.00339 
AFIX  43 
H13B  2   -0.292800   -0.269027    0.751119    11.00000   -1.20000 
AFIX   0 
C14B  1   -0.113992   -0.201024    0.748264    11.00000    0.02743    0.02690 = 
         0.01905    0.00488    0.00567    0.00627 
AFIX  43 
H14B  2   -0.089542   -0.196314    0.825090    11.00000   -1.20000 
AFIX   0 
C15B  1   -0.029119   -0.164743    0.680327    11.00000    0.02113    0.02123 = 
         0.02126    0.00069    0.00093    0.00044 
AFIX  43 
H15B  2    0.052769   -0.135237    0.711501    11.00000   -1.20000 
AFIX   0 
C16B  1    0.526369    0.075107    0.350573    11.00000    0.01678    0.02145 = 
         0.01797   -0.00103    0.00527   -0.00034 
C17B  1    0.765474    0.144172    0.410686    11.00000    0.01440    0.02343 = 
         0.02422    0.00296    0.00239   -0.00280 
C18B  1    0.844164    0.126204    0.312931    11.00000    0.02010    0.02645 = 
         0.03080    0.00220    0.01062    0.00213 
AFIX 137 
H18D  2    0.887397    0.077353    0.321632    11.00000   -1.50000 
H18E  2    0.924651    0.161514    0.308180    11.00000   -1.50000 
H18F  2    0.771028    0.128196    0.246140    11.00000   -1.50000 
AFIX   0 
C19B  1    0.692995    0.219520    0.398661    11.00000    0.02275    0.02373 = 
         0.02893   -0.00184    0.00597   -0.00013 
AFIX 137 
H19D  2    0.645361    0.230297    0.463168    11.00000   -1.50000 
H19E  2    0.616698    0.220520    0.333565    11.00000   -1.50000 
H19F  2    0.770541    0.255966    0.391554    11.00000   -1.50000 
AFIX   0 
C20B  1    0.877503    0.139656    0.515036    11.00000    0.02099    0.03521 = 
         0.03051    0.00337   -0.00548   -0.00617 
AFIX 137 
H20D  2    0.920855    0.090783    0.522340    11.00000   -1.50000 
H20E  2    0.825752    0.150043    0.577721    11.00000   -1.50000 
H20F  2    0.958066    0.175233    0.512263    11.00000   -1.50000 
AFIX   0 
H2NA  2    0.316205    0.119390    1.128162    11.00000    0.01537 
H2NB  2    0.113013   -0.019164    0.367365    11.00000    0.02115 
H4NA  2   -0.143695   -0.021609    0.985312    11.00000    0.02545 
H4NB  2    0.659017    0.070726    0.471065    11.00000    0.01406 
  
HKLF 4 1 1 0 0 0 1 0 0 0 1 
  
REM  cu_d14137_0m in P2(1) 
REM R1 =  0.0226 for    7079 Fo > 4sig(Fo)  and  0.0228 for all    7137 data 
REM    491 parameters refined using      1 restraints 
  
END 
  
WGHT      0.0358      0.4613 
  
REM Instructions for potential hydrogen bonds 
HTAB C18A O1A 
HTAB C19A O1A 
EQIV $3 -x, y-1/2, -z+2 
HTAB C20A Br1A_$3 
HTAB C18B O1B 
HTAB C19B O1B 
HTAB N2A O1B_$2 
HTAB N2B O1A_$1 
HTAB N4A N1A 
HTAB N4B N1B 
  
REM Highest difference peak  0.495,  deepest hole -0.868,  1-sigma level  0.056 
Q1    1   0.7123  0.2836  1.0431  11.00000  0.05    0.50 
Q2    1  -0.2040 -0.2268  0.4618  11.00000  0.05    0.24 
Q3    1   0.6194  0.1874  0.7283  11.00000  0.05    0.24 
Q4    1   0.2851  0.0732  0.4784  11.00000  0.05    0.21 
Q5    1   0.6550  0.2864  1.1962  11.00000  0.05    0.19 
Q6    1   0.4613  0.2882  1.1672  11.00000  0.05    0.18 
Q7    1   0.7795  0.2825  0.8451  11.00000  0.05    0.17 
Q8    1   0.9595  0.2697  0.6845  11.00000  0.05    0.17 
Q9    1   0.4299  0.2640  1.1137  11.00000  0.05    0.17 
Q10   1  -0.0026 -0.1928  0.3081  11.00000  0.05    0.17 
Q11   1   0.0094  0.2603  0.7161  11.00000  0.05    0.17 
Q12   1   0.5162  0.2641  0.2211  11.00000  0.05    0.16 
Q13   1   0.4491 -0.0017  0.4424  11.00000  0.05    0.16 
Q14   1   0.5317  0.1965  0.9546  11.00000  0.05    0.16 
Q15   1   0.4952  0.2506  1.1929  11.00000  0.05    0.16 
Q16   1  -0.1467 -0.2291  0.2989  11.00000  0.05    0.16 
Q17   1  -0.1164 -0.1285  0.7582  11.00000  0.05    0.16 
Q18   1   0.7326  0.3492  1.1011  11.00000  0.05    0.16 
Q19   1   0.5911  0.2038  0.8633  11.00000  0.05    0.16 
Q20   1   0.7354 -0.0146  0.5114  11.00000  0.05    0.15 
;
_shelx_res_checksum              2732

_shelx_hkl_file                  
; 
  -1   0   0    5.04    0.25 
  -1   0   0    5.05    0.25 
   1   0   0    5.28    0.26 
  -1   0   0    5.50    0.27 
  -1   0   0    5.02    0.26 
  -1   0   0    5.07    0.26 
  -2   0   0  149.98    6.75 
  -2   0   0  132.88    8.62 
   2   0   0  144.93    6.65 
  -2   0   0  143.24    9.07 
  -2   0   0  137.71    6.70 
   4   0   0  189.41    8.58 
  -4   0   0  187.91    9.66 
  -4   0   0  175.55   11.26 
  -4   0   0  182.77    8.68 
  -4   0   0  185.50    8.74 
  -5   0   0    9.45    0.56 
   5   0   0    9.96    0.54 
   6   0   0   14.15    0.67 
   6   0   0   13.69    0.69 
   6   0   0   13.82    0.75 
   6   0   0   13.61    0.69 
   6   0   0   12.96    0.68 
   6   0   0   13.09    0.71 
   6   0   0   14.14    0.70 
  -6   0   0   13.91    0.78 
   7   0   0    0.09    0.06 
   7   0   0    0.16    0.07 
   7   0   0    0.20    0.07 
   7   0   0    0.11    0.06 
   7   0   0    0.07    0.07 
   8   0   0   18.49    0.95 
   8   0   0   18.70    0.95 
   8   0   0   18.92    0.94 
   8   0   0   18.51    0.91 
  -9   0   0    0.70    0.16 
   9   0   0    0.86    0.13 
   9   0   0    0.87    0.13 
   9   0   0    0.85    0.13 
  10   0   0    4.03    0.25 
  10   0   0    4.09    0.25 
  10   0   0    3.80    0.25 
   0  -1   0    0.16    0.02 
   0  -1   0    0.21    0.03 
  -1  -1   0   56.44    2.77 
   1  -1   0   57.97    2.77 
   1  -1   0   54.93    2.77 
   1  -1   0   56.39    2.77 
   1  -1   0   57.64    2.78 
  -1   1   0   58.63    2.81 
  -1   1   0   56.10    2.84 
   1   1   0   59.57    2.79 
  -1   1   0   60.78    2.80 
  -1   1   0   63.65    2.84 
  -2  -1   0   87.51    3.83 
   2  -1   0   84.57    3.74 
   2  -1   0   71.98    3.77 
  -2   1   0   81.00    3.89 
  -2   1   0   79.93    3.82 
  -2   1   0   80.12    3.81 
  -2   1   0   71.76    3.84 
   2   1   0   81.74    3.82 
  -3  -1   0    2.73    0.18 
   3  -1   0    2.84    0.18 
  -3  -1   0    2.79    0.19 
  -3  -1   0    2.77    0.15 
  -3  -1   0    2.69    0.15 
  -3   1   0    2.85    0.18 
  -3   1   0    2.54    0.18 
  -3   1   0    2.79    0.19 
  -3   1   0    3.06    0.20 
   3   1   0    2.92    0.18 
  -4  -1   0   15.49    0.79 
  -4  -1   0   15.43    0.79 
  -4  -1   0   14.97    0.81 
   4  -1   0   15.80    0.81 
  -4  -1   0   15.71    0.84 
  -4   1   0   17.50    0.85 
  -4   1   0   17.03    0.82 
  -4   1   0   17.99    0.84 
   4   1   0   17.07    0.82 
   5  -1   0   21.63    1.06 
  -5  -1   0   21.62    1.09 
  -5   1   0   20.38    1.09 
   5   1   0   20.61    1.06 
   6  -1   0   36.85    1.73 
   6  -1   0   36.68    1.71 
   6  -1   0   36.55    1.73 
   6  -1   0   35.50    1.75 
  -6  -1   0   37.15    1.82 
   6  -1   0   39.21    1.74 
   6  -1   0   35.24    1.72 
   6   1   0   35.23    1.73 
   6   1   0   36.07    1.79 
   6   1   0   37.20    1.71 
   6   1   0   35.54    1.72 
   6   1   0   34.16    1.72 
   6   1   0   38.12    1.74 
   6   1   0   34.92    1.74 
   7  -1   0    5.28    0.29 
   7  -1   0    4.91    0.31 
   7  -1   0    4.78    0.30 
   7  -1   0    5.02    0.31 
   7  -1   0    5.35    0.32 
   7  -1   0    4.94    0.33 
   7   1   0    4.88    0.31 
   7   1   0    4.76    0.30 
   7   1   0    4.83    0.30 
   7   1   0    4.79    0.31 
   7   1   0    5.02    0.28 
   8  -1   0   34.11    1.63 
   8  -1   0   34.20    1.63 
   8  -1   0   34.53    1.63 
   8  -1   0   34.14    1.59 
  -8   1   0   32.19    1.66 
   8   1   0   33.47    1.62 
   8   1   0   33.12    1.63 
   8   1   0   34.00    1.59 
   8   1   0   33.00    1.63 
   9  -1   0    5.83    0.37 
   9  -1   0    5.52    0.36 
   9  -1   0    6.15    0.36 
   9   1   0    6.32    0.37 
   9   1   0    6.13    0.36 
   9   1   0    6.49    0.36 
  -9   1   0    6.00    0.39 
  10  -1   0    5.30    0.32 
  10  -1   0    5.74    0.32 
  10  -1   0    5.16    0.32 
  10   1   0    5.84    0.31 
  10   1   0    5.59    0.32 
  10   1   0    5.09    0.31 
   0  -2   0   35.90    1.72 
   0  -2   0   38.22    1.75 
   0  -2   0   38.56    1.78 
   0   2   0   31.90    1.72 
   1  -2   0    9.61    0.54 
   1  -2   0   10.81    0.53 
  -1  -2   0   10.29    0.53 
  -1   2   0   10.98    0.54 
  -1   2   0   11.39    0.56 
  -1   2   0   11.15    0.53 
  -1   2   0   10.22    0.55 
   2  -2   0  441.41   24.12 
  -2   2   0  453.56   20.50 
  -2   2   0  395.67   20.50 
   2   2   0  472.82   25.25 
  -2   2   0  434.56   27.37 
  -2   2   0  448.32   24.73 
  -3  -2   0   13.78    0.69 
   3  -2   0   14.04    0.67 
  -3  -2   0   14.10    0.69 
   3   2   0   13.99    0.68 
  -3   2   0   13.23    0.67 
  -3   2   0   13.63    0.70 
  -3   2   0   12.16    0.69 
  -3   2   0   13.21    0.70 
   4  -2   0  155.08    7.16 
  -4  -2   0  148.89    7.17 
  -4  -2   0  153.27    7.05 
  -4  -2   0  153.89    7.11 
  -4   2   0  152.93    7.21 
  -4   2   0  147.96    7.41 
  -4   2   0  147.95    7.04 
   4   2   0  156.97    7.19 
  -5  -2   0   10.80    0.60 
   5  -2   0   10.92    0.57 
  -5   2   0    9.94    0.60 
   5   2   0   10.11    0.57 
   6  -2   0   47.31    2.24 
   6  -2   0   49.35    2.20 
   6  -2   0   47.43    2.22 
   6  -2   0   44.80    2.20 
   6  -2   0   49.67    2.22 
   6  -2   0   44.75    2.24 
   6  -2   0   51.05    2.23 
   6   2   0   44.59    2.21 
   6   2   0   47.68    2.19 
   6   2   0   43.36    2.20 
   6   2   0   47.45    2.22 
   6   2   0   46.34    2.21 
   7  -2   0    4.67    0.27 
   7  -2   0    4.55    0.32 
   7  -2   0    4.55    0.30 
   7  -2   0    4.47    0.30 
   7  -2   0    4.67    0.29 
   7  -2   0    4.69    0.30 
   7   2   0    4.81    0.30 
   7   2   0    4.90    0.27 
  -7   2   0    4.82    0.31 
   7   2   0    4.80    0.29 
   7   2   0    4.78    0.30 
   8  -2   0    2.70    0.21 
   8  -2   0    2.32    0.17 
   8  -2   0    2.82    0.21 
   8  -2   0    2.59    0.21 
  -8   2   0    2.04    0.21 
   8   2   0    2.10    0.17 
   8   2   0    2.04    0.20 
   8   2   0    2.22    0.19 
   8   2   0    2.17    0.19 
   9  -2   0    1.64    0.17 
   9  -2   0    1.76    0.18 
   9  -2   0    1.80    0.17 
   9   2   0    1.89    0.17 
  -9   2   0    1.85    0.19 
   9   2   0    1.67    0.16 
   9   2   0    1.83    0.18 
  10  -2   0    0.19    0.06 
  10  -2   0    0.26    0.07 
  10  -2   0    0.28    0.07 
  10   2   0    0.46    0.08 
  10   2   0    0.27    0.06 
   0  -3   0   -0.83    0.03 
   0  -3   0   -0.83    0.02 
   0  -3   0   -0.82    0.02 
   1  -3   0   86.03    4.38 
   1  -3   0   85.70    4.27 
  -1  -3   0   87.17    4.26 
  -1   3   0   92.98    4.29 
  -1   3   0   94.10    6.63 
  -1   3   0   95.33    4.46 
   2  -3   0  130.98    7.07 
  -2   3   0  156.17    7.04 
  -2   3   0  157.57    7.03 
  -2   3   0  151.40    7.20 
   3  -3   0   69.07    3.21 
  -3   3   0   71.03    3.26 
  -3   3   0   64.98    3.21 
  -3   3   0   69.78    3.24 
   3   3   0   70.03    3.22 
   4  -3   0  114.88    5.39 
  -4  -3   0  113.55    5.41 
  -4  -3   0  117.31    5.41 
   4   3   0  120.88    5.40 
  -4   3   0  113.91    5.46 
  -4   3   0  117.03    5.43 
   5  -3   0    1.44    0.15 
  -5  -3   0    1.62    0.17 
  -5   3   0    1.68    0.18 
  -5   3   0    1.55    0.13 
   6  -3   0   45.10    2.11 
   6  -3   0   48.35    2.11 
   6  -3   0   46.26    2.10 
   6  -3   0   42.13    2.09 
   6  -3   0   42.76    2.13 
   6  -3   0   45.37    2.13 
   6  -3   0   45.46    2.10 
   6  -3   0   46.09    2.08 
   6   3   0   41.61    2.09 
   6   3   0   42.91    2.09 
  -6   3   0   44.83    2.12 
   6   3   0   42.23    2.09 
   6   3   0   43.24    2.07 
   6   3   0   44.21    2.10 
   6   3   0   45.72    2.08 
   7  -3   0    0.90    0.12 
   7  -3   0    0.84    0.13 
   7  -3   0    0.90    0.12 
   7  -3   0    0.79    0.14 
   7  -3   0    0.84    0.12 
   7  -3   0    0.94    0.13 
   7  -3   0    0.90    0.11 
   7   3   0    0.93    0.12 
   7   3   0    0.98    0.11 
   7   3   0    0.85    0.12 
  -7   3   0    0.87    0.14 
   7   3   0    1.02    0.12 
   8  -3   0   17.56    0.89 
   8  -3   0   17.65    0.89 
   8  -3   0   17.71    0.86 
   8  -3   0   18.17    0.90 
   8   3   0   17.14    0.89 
   8   3   0   16.65    0.88 
   8   3   0   17.11    0.86 
  -8   3   0   17.86    0.94 
   8   3   0   17.40    0.88 
   9  -3   0    4.79    0.29 
   9  -3   0    4.73    0.30 
   9  -3   0    4.91    0.30 
   9   3   0    4.23    0.29 
   9   3   0    3.93    0.28 
   9   3   0    4.13    0.28 
  10  -3   0   10.99    0.55 
  10  -3   0   10.32    0.54 
  10  -3   0   11.10    0.54 
  10   3   0   10.30    0.54 
 -10   3   0   10.06    0.54 
  10   3   0   10.28    0.53 
   0  -4   0  161.36   11.72 
   0   4   0  154.81    7.44 
   1  -4   0   66.33    3.43 
  -1  -4   0   70.00    3.36 
  -1   4   0   74.82    3.50 
  -1   4   0   73.53    3.39 
  -1   4   0   75.52    3.51 
   2  -4   0  249.19   13.55 
  -2   4   0  294.11   13.74 
  -2   4   0  305.76   13.47 
  -2   4   0  299.22   13.48 
   3  -4   0    2.45    0.12 
   3  -4   0    2.20    0.16 
  -3   4   0    2.10    0.18 
  -3   4   0    2.07    0.20 
  -3   4   0    1.93    0.15 
  -4  -4   0   34.13    1.73 
  -4  -4   0   37.22    1.67 
  -4  -4   0   33.19    1.74 
   4  -4   0   34.97    1.72 
  -4   4   0   38.27    1.76 
  -4   4   0   37.44    1.72 
   5  -4   0   19.99    1.03 
  -5  -4   0   20.07    1.15 
  -5  -4   0   21.79    1.09 
  -5   4   0   19.43    1.01 
  -5   4   0   20.53    1.08 
   6  -4   0   51.40    2.43 
   6  -4   0   52.41    2.40 
   6  -4   0   48.91    2.41 
   6  -4   0   48.79    2.45 
   6  -4   0   53.22    2.43 
   6  -4   0   53.87    2.43 
   6  -4   0   51.02    2.45 
   6  -4   0   51.92    2.42 
   6   4   0   51.56    2.40 
   6   4   0   51.90    2.42 
  -6   4   0   53.21    2.47 
   6   4   0   53.07    2.40 
   6   4   0   50.03    2.42 
   6   4   0   50.21    2.41 
   6   4   0   51.27    2.42 
   6   4   0   50.27    2.41 
   7  -4   0    8.16    0.43 
   7  -4   0    7.21    0.45 
   7  -4   0    7.66    0.42 
   7  -4   0    7.79    0.43 
   7  -4   0    7.67    0.45 
   7  -4   0    7.47    0.41 
   7  -4   0    7.65    0.39 
  -7   4   0    6.83    0.45 
   7   4   0    6.72    0.38 
   7   4   0    6.73    0.38 
   7   4   0    6.42    0.40 
   7   4   0    6.87    0.41 
   7   4   0    6.69    0.40 
   8  -4   0    0.80    0.13 
   8  -4   0    0.66    0.10 
   8  -4   0    1.06    0.14 
   8  -4   0    0.77    0.13 
   8  -4   0    0.48    0.11 
   8   4   0    0.80    0.12 
   8   4   0    0.77    0.11 
  -8   4   0    0.75    0.16 
   8   4   0    0.85    0.12 
   8   4   0    0.80    0.13 
   9  -4   0    3.02    0.22 
   9  -4   0    3.09    0.23 
   9  -4   0    3.41    0.24 
   9   4   0    2.89    0.22 
  -9   4   0    2.92    0.22 
   9   4   0    2.78    0.21 
  10  -4   0    0.31    0.08 
  10  -4   0    0.08    0.06 
  10  -4   0    0.10    0.05 
  10   4   0    0.03    0.05 
  10   4   0   -0.01    0.05 
 -10   4   0    0.04    0.05 
   0  -5   0   -0.03    0.05 
   0   5   0   -0.03    0.03 
   1  -5   0   23.01    1.16 
  -1  -5   0   22.32    1.13 
  -1   5   0   23.96    1.12 
   2  -5   0  107.45    5.47 
   2  -5   0  108.21    5.45 
  -2  -5   0  120.90    5.47 
  -2   5   0  121.72    5.54 
  -2   5   0  120.51    5.59 
   3  -5   0    1.03    0.11 
  -3  -5   0    1.04    0.10 
  -3   5   0    1.26    0.14 
  -3   5   0    1.20    0.12 
   4  -5   0   11.10    0.58 
  -4  -5   0   12.19    0.54 
  -4  -5   0   11.47    0.60 
  -4   5   0   10.40    0.62 
  -4   5   0    9.34    0.57 
   5  -5   0    2.09    0.19 
  -5  -5   0    2.06    0.21 
  -5   5   0    2.41    0.20 
  -5   5   0    2.45    0.23 
   6  -5   0   34.18    1.63 
   6  -5   0   31.85    1.60 
   6  -5   0   33.00    1.63 
   6  -5   0   34.14    1.64 
   6  -5   0   30.77    1.66 
   6  -5   0   33.22    1.66 
   6  -5   0   32.82    1.62 
   6  -5   0   33.31    1.63 
   6   5   0   33.63    1.62 
   6   5   0   34.69    1.62 
   6   5   0   36.01    1.63 
  -6   5   0   36.21    1.69 
   6   5   0   33.93    1.61 
   6   5   0   34.52    1.62 
   6   5   0   34.95    1.62 
   6   5   0   34.46    1.61 
   6   5   0   36.45    1.61 
   7  -5   0    8.98    0.52 
   7  -5   0    9.38    0.47 
   7  -5   0    9.12    0.53 
   7  -5   0    9.53    0.50 
   7  -5   0    8.83    0.48 
   7  -5   0    9.15    0.49 
   7  -5   0    9.17    0.50 
  -7   5   0    9.38    0.56 
   7   5   0    8.14    0.48 
   7   5   0    8.00    0.48 
   7   5   0    8.32    0.46 
   7   5   0    8.76    0.46 
   7   5   0    8.01    0.47 
   8  -5   0    4.64    0.31 
   8  -5   0    4.42    0.34 
   8  -5   0    4.89    0.32 
   8  -5   0    4.47    0.28 
   8  -5   0    4.54    0.33 
   8  -5   0    4.69    0.30 
   8  -5   0    4.90    0.31 
   8   5   0    4.72    0.29 
  -8   5   0    5.02    0.32 
   8   5   0    5.04    0.31 
  -8   5   0    4.97    0.37 
   8   5   0    4.91    0.28 
   9  -5   0    1.78    0.17 
   9  -5   0    1.74    0.15 
  -9   5   0    1.31    0.15 
  -9   5   0    1.33    0.18 
   9   5   0    1.14    0.13 
   9   5   0    1.19    0.14 
  10  -5   0   16.00    0.84 
  10  -5   0   17.48    0.84 
  10  -5   0   17.11    0.85 
 -10   5   0   18.10    0.86 
   0  -6   0  583.65   26.15 
   0   6   0  528.27   25.81 
  -1  -6   0   73.40    3.76 
   1  -6   0   83.64    3.79 
  -1   6   0   83.37    3.80 
   2  -6   0  221.08   12.06 
   2  -6   0  257.30   11.89 
  -2  -6   0  268.20   12.90 
  -2   6   0  257.92   12.02 
  -2   6   0  262.53   12.08 
   3  -6   0    8.20    0.44 
  -3  -6   0    8.77    0.46 
  -3   6   0    7.91    0.48 
  -3   6   0    7.91    0.45 
  -4  -6   0   97.72    5.02 
   4  -6   0  105.55    4.85 
  -4  -6   0  109.47    4.95 
  -4   6   0  102.00    4.85 
  -4   6   0  104.74    4.89 
   5  -6   0    4.85    0.29 
   5  -6   0    5.68    0.29 
   5  -6   0    5.21    0.27 
   5  -6   0    4.92    0.29 
  -5  -6   0    4.83    0.35 
   5  -6   0    4.71    0.32 
  -5  -6   0    4.63    0.24 
   5  -6   0    5.03    0.33 
   5  -6   0    4.67    0.30 
   5   6   0    3.98    0.26 
   5   6   0    4.43    0.27 
  -5   6   0    4.53    0.32 
   5   6   0    4.47    0.28 
   6  -6   0   10.32    0.54 
   6  -6   0   10.98    0.53 
   6  -6   0   10.24    0.54 
   6  -6   0    9.85    0.54 
   6  -6   0   10.19    0.59 
   6  -6   0   10.42    0.58 
   6  -6   0   10.66    0.56 
   6   6   0    9.94    0.54 
  -6   6   0   10.87    0.61 
  -6   6   0    9.61    0.55 
   6   6   0   10.36    0.55 
   6   6   0   10.00    0.53 
   6   6   0    9.81    0.52 
   6   6   0   10.19    0.52 
   7  -6   0    0.36    0.09 
   7  -6   0    0.47    0.10 
   7  -6   0    0.47    0.08 
   7  -6   0    0.49    0.13 
   7  -6   0    0.33    0.09 
   7  -6   0    0.47    0.12 
   7  -6   0    0.45    0.10 
   7   6   0    0.35    0.07 
   7   6   0    0.46    0.08 
   7   6   0    0.51    0.11 
  -7   6   0    0.56    0.15 
   7   6   0    0.43    0.09 
   7   6   0    0.55    0.10 
  -7   6   0    0.42    0.11 
   8  -6   0   21.24    1.02 
   8  -6   0   21.01    1.06 
   8  -6   0   20.64    1.02 
   8  -6   0   19.23    1.01 
   8  -6   0   19.37    1.06 
   8  -6   0   20.95    1.04 
   8   6   0   20.94    0.99 
  -8   6   0   20.40    1.01 
  -8   6   0   21.36    1.04 
   8   6   0   19.27    1.01 
   9  -6   0    1.17    0.15 
   9  -6   0    1.24    0.14 
   9  -6   0    1.18    0.13 
  -9   6   0    1.17    0.18 
  -9   6   0    1.28    0.15 
  10  -6   0    0.23    0.08 
  10  -6   0    0.27    0.07 
 -10   6   0    0.29    0.07 
   0  -7   0   -0.07    0.06 
   0   7   0   -0.07    0.04 
   0   7   0   -0.04    0.04 
  -1  -7   0   27.66    1.37 
   1  -7   0   25.54    1.38 
  -1   7   0   29.41    1.34 
  -1   7   0   26.56    1.34 
   2  -7   0    5.50    0.35 
  -2   7   0    5.90    0.36 
  -2   7   0    5.64    0.37 
   3  -7   0   65.98    3.01 
  -3   7   0   61.63    3.01 
  -3   7   0   63.75    3.04 
  -4  -7   0   63.86    2.89 
   4  -7   0   61.75    2.91 
  -4   7   0   59.01    2.94 
  -4   7   0   60.20    2.91 
   5  -7   0   27.67    1.38 
   5  -7   0   27.92    1.31 
   5  -7   0   28.09    1.33 
   5  -7   0   27.78    1.33 
  -5  -7   0   26.56    1.31 
   5  -7   0   29.03    1.36 
   5   7   0   26.84    1.31 
   5   7   0   26.04    1.32 
   5   7   0   27.42    1.31 
   5   7   0   28.16    1.34 
  -5   7   0   26.72    1.34 
   5   7   0   26.98    1.32 
  -5   7   0   29.58    1.40 
   6  -7   0   16.14    0.83 
   6  -7   0   17.10    0.82 
   6  -7   0   16.53    0.83 
   6  -7   0   16.67    0.87 
   6  -7   0   16.38    0.85 
   6  -7   0   16.52    0.89 
  -6   7   0   15.44    0.85 
   6   7   0   16.53    0.83 
   6   7   0   16.40    0.82 
   6   7   0   17.27    0.82 
  -6   7   0   17.43    0.92 
   6   7   0   16.81    0.83 
   6   7   0   17.19    0.85 
   7  -7   0    6.00    0.38 
   7  -7   0    5.96    0.34 
   7  -7   0    5.90    0.34 
   7  -7   0    6.17    0.36 
   7  -7   0    5.77    0.34 
   7  -7   0    5.88    0.39 
  -7   7   0    5.12    0.35 
   7   7   0    4.99    0.32 
   7   7   0    5.36    0.34 
   7   7   0    5.10    0.32 
   7   7   0    5.18    0.31 
   8  -7   0   34.76    1.69 
   8  -7   0   36.84    1.74 
   8  -7   0   36.01    1.71 
   8  -7   0   35.91    1.69 
   8  -7   0   36.28    1.69 
   8  -7   0   34.96    1.74 
   8   7   0   32.52    1.68 
  -8   7   0   34.14    1.68 
  -8   7   0   35.28    1.79 
   8   7   0   34.22    1.66 
   8   7   0   34.36    1.66 
  -8   7   0   36.91    1.72 
   9  -7   0    4.68    0.30 
   9  -7   0    5.21    0.32 
   9  -7   0    5.00    0.30 
  -9   7   0    5.27    0.32 
  -9   7   0    4.94    0.37 
 -10   7   0    4.48    0.26 
   0  -8   0  150.82    6.76 
   0   8   0  129.49    6.50 
   0   8   0  130.32    6.49 
   1  -8   0    3.37    0.29 
  -1  -8   0    3.80    0.28 
   1  -8   0    3.10    0.25 
  -1   8   0    3.51    0.24 
  -1   8   0    3.36    0.25 
   2  -8   0  201.73   10.07 
  -2  -8   0  225.91   10.28 
  -2   8   0  204.04    9.72 
  -2   8   0  208.46    9.98 
  -3  -8   0    4.87    0.34 
   3  -8   0    4.62    0.32 
  -3   8   0    5.58    0.34 
  -3   8   0    5.53    0.36 
   4  -8   0   48.11    2.21 
  -4  -8   0   49.94    2.28 
   4  -8   0   45.32    2.28 
  -4   8   0   46.05    2.32 
   5  -8   0    7.04    0.42 
   5  -8   0    7.05    0.44 
   5  -8   0    7.26    0.39 
  -5  -8   0    6.69    0.39 
   5  -8   0    7.34    0.40 
   5   8   0    6.93    0.39 
   5   8   0    7.21    0.39 
  -5   8   0    7.21    0.42 
   5   8   0    7.23    0.38 
   5   8   0    7.20    0.38 
   5   8   0    7.38    0.41 
   6  -8   0   29.56    1.41 
   6  -8   0   28.35    1.47 
   6  -8   0   28.91    1.43 
   6  -8   0   29.59    1.45 
   6   8   0   29.71    1.39 
   6   8   0   28.32    1.41 
   6   8   0   30.34    1.40 
   6   8   0   29.16    1.41 
   6   8   0   30.20    1.43 
  -6   8   0   28.20    1.41 
  -6   8   0   28.78    1.43 
   7  -8   0    1.96    0.19 
   7  -8   0    2.02    0.18 
   7  -8   0    2.01    0.22 
   7  -8   0    1.88    0.20 
   7  -8   0    1.72    0.35 
   7  -8   0    2.09    0.18 
   7  -8   0    1.97    0.18 
   7   8   0    1.97    0.17 
   7   8   0    2.02    0.17 
  -7   8   0    2.06    0.18 
  -7   8   0    2.32    0.25 
   7   8   0    2.08    0.19 
   7   8   0    1.97    0.16 
  -7   8   0    2.15    0.20 
   8  -8   0   10.19    0.53 
   8  -8   0   10.57    0.55 
   8  -8   0    9.91    0.58 
   8  -8   0   10.09    0.53 
   8  -8   0   10.11    0.53 
   8  -8   0   10.79    0.58 
  -8   8   0    9.14    0.52 
   8   8   0    9.15    0.52 
   8   8   0    9.20    0.50 
   8   8   0    9.34    0.50 
   8   8   0    8.75    0.51 
  -8   8   0    9.81    0.62 
  -8   8   0    9.72    0.55 
   9  -8   0    1.54    0.14 
   9  -8   0    1.68    0.16 
  -9   8   0    1.39    0.18 
  -9   8   0    1.53    0.15 
   0  -9   0    0.06    0.08 
   0   9   0   -0.01    0.04 
   0   9   0   -0.01    0.04 
  -1  -9   0   13.60    0.77 
   1  -9   0   13.63    0.74 
   1  -9   0   13.20    0.78 
  -1  -9   0   13.69    0.69 
  -1   9   0   12.37    0.70 
  -1   9   0   13.08    0.71 
  -2  -9   0    1.32    0.17 
   2  -9   0    1.17    0.16 
  -2  -9   0    1.15    0.11 
  -2   9   0    0.93    0.14 
  -2   9   0    1.08    0.14 
  -3  -9   0   18.07    0.94 
   3  -9   0   17.41    0.91 
  -3   9   0   17.31    0.93 
  -3   9   0   16.62    0.90 
   4  -9   0   23.80    1.25 
   4  -9   0   24.32    1.27 
   4  -9   0   23.80    1.23 
   4  -9   0   26.12    1.21 
  -4  -9   0   25.38    1.27 
   4   9   0   25.65    1.20 
  -4   9   0   24.65    1.22 
   4   9   0   23.36    1.20 
   4   9   0   25.37    1.22 
   4   9   0   25.27    1.19 
   4   9   0   24.18    1.20 
   4   9   0   25.03    1.19 
   4   9   0   26.20    1.22 
  -4   9   0   25.40    1.28 
  -4   9   0   25.24    1.20 
   5  -9   0    5.43    0.31 
   5  -9   0    5.18    0.36 
   5  -9   0    4.28    0.58 
   5  -9   0    5.49    0.34 
   5   9   0    4.94    0.30 
  -5   9   0    5.04    0.31 
   5   9   0    5.23    0.32 
   5   9   0    5.24    0.30 
  -5   9   0    5.31    0.38 
   5   9   0    5.02    0.31 
   5   9   0    5.12    0.29 
  -5   9   0    5.07    0.33 
   6  -9   0   12.15    1.07 
   6  -9   0   16.19    0.80 
   6  -9   0   15.45    0.75 
   6  -9   0   15.80    0.77 
   6  -9   0   16.19    0.82 
   6   9   0   14.04    0.73 
   6   9   0   13.48    0.74 
   6   9   0   14.02    0.74 
   6   9   0   14.76    0.76 
   6   9   0   14.21    0.72 
  -6   9   0   14.34    0.77 
  -6   9   0   14.34    0.84 
  -6   9   0   14.42    0.74 
   7  -9   0    5.11    0.30 
   7  -9   0    5.08    0.31 
   7  -9   0    3.74    0.51 
   7  -9   0    5.03    0.34 
   7  -9   0    4.87    0.35 
   7  -9   0    4.73    0.30 
  -7   9   0    4.45    0.30 
   7   9   0    4.44    0.27 
   7   9   0    4.34    0.28 
   7   9   0    4.68    0.31 
  -7   9   0    4.75    0.38 
  -7   9   0    4.64    0.32 
   7   9   0    4.43    0.29 
   8  -9   0   16.02    0.82 
   8  -9   0   16.70    0.85 
   8  -9   0   15.28    0.80 
   8  -9   0   15.46    0.80 
   8  -9   0   15.90    0.86 
   8   9   0   15.64    0.79 
  -8   9   0   16.42    0.83 
  -8   9   0   15.79    0.80 
  -8   9   0   15.51    0.89 
   8   9   0   15.98    0.78 
   8   9   0   16.26    0.78 
   8   9   0   15.51    0.80 
   9  -9   0    0.05    0.05 
   9  -9   0    0.01    0.06 
  -9   9   0    0.04    0.06 
   0 -10   0   39.13    2.06 
   0 -10   0   37.74    1.96 
   0  10   0   42.47    1.98 
   0  10   0   43.71    1.95 
  -1 -10   0   27.51    1.43 
  -1 -10   0   26.95    1.34 
  -1  10   0   27.26    1.36 
  -1  10   0   26.70    1.36 
  -2 -10   0   82.76    3.70 
  -2 -10   0   85.09    3.81 
   2 -10   0   78.77    3.76 
  -2  10   0   73.66    3.74 
  -2  10   0   74.41    3.75 
  -3 -10   0   13.75    0.74 
  -3 -10   0   13.16    0.64 
   3 -10   0   12.68    0.69 
   3 -10   0   11.72    0.66 
   3  10   0   12.09    0.62 
  -3  10   0   11.84    0.62 
  -3  10   0   12.00    0.72 
   3  10   0   11.55    0.62 
   3  10   0   11.57    0.61 
  -3  10   0   11.61    0.70 
   3  10   0   12.30    0.63 
   3  10   0   11.93    0.63 
   4 -10   0   49.52    2.27 
   4 -10   0   48.11    2.29 
  -4 -10   0   51.81    2.33 
  -4  10   0   47.11    2.25 
   4  10   0   48.76    2.23 
   4  10   0   45.41    2.21 
  -4  10   0   47.45    2.23 
   4  10   0   45.93    2.23 
   4  10   0   47.55    2.24 
   4  10   0   45.67    2.22 
   4  10   0   45.55    2.23 
  -4  10   0   44.96    2.30 
   5 -10   0   11.21    0.65 
   5 -10   0    9.25    0.94 
   5 -10   0   11.32    0.62 
   5  10   0   11.28    0.59 
   5  10   0   11.12    0.58 
   5  10   0   11.38    0.59 
  -5  10   0   11.29    0.67 
   5  10   0   11.57    0.58 
  -5  10   0   11.54    0.59 
  -5  10   0   12.09    0.62 
   5  10   0   11.78    0.61 
   5  10   0   11.23    0.59 
   6 -10   0    1.45    0.17 
   6 -10   0    1.47    0.19 
   6 -10   0    1.27    0.39 
   6 -10   0    1.53    0.15 
  -6  10   0    1.19    0.15 
   6  10   0    1.02    0.13 
   6  10   0    1.06    0.12 
   6  10   0    1.19    0.14 
   6  10   0    1.07    0.15 
  -6  10   0    0.87    0.18 
   6  10   0    1.14    0.14 
  -6  10   0    0.98    0.15 
   7 -10   0    1.77    0.21 
   7 -10   0    1.82    0.17 
   7 -10   0    1.78    0.16 
   7 -10   0    1.67    0.19 
   7 -10   0    1.73    0.17 
   7 -10   0    1.45    0.37 
   7  10   0    1.62    0.14 
   7  10   0    1.48    0.15 
  -7  10   0    1.63    0.19 
   7  10   0    1.52    0.17 
  -7  10   0    1.58    0.17 
  -7  10   0    1.53    0.22 
   7  10   0    1.60    0.16 
   8 -10   0    4.01    0.25 
   8 -10   0    3.90    0.30 
   8 -10   0    4.25    0.29 
   8 -10   0    4.16    0.25 
   8 -10   0    4.39    0.28 
  -8  10   0    3.47    0.31 
   8  10   0    3.71    0.25 
   8  10   0    3.64    0.24 
  -8  10   0    3.93    0.27 
   8  10   0    3.43    0.25 
  -8  10   0    3.65    0.25 
   9 -10   0    4.79    0.30 
  -9  10   0    5.53    0.32 
  -9  10   0    5.18    0.30 
   0 -11   0    0.03    0.05 
   0 -11   0    0.04    0.08 
   0  11   0   -0.01    0.04 
  -1 -11   0   25.15    1.35 
  -1 -11   0   25.78    1.25 
  -1  11   0   24.97    1.26 
  -1  11   0   23.08    1.26 
   2 -11   0   39.02    1.93 
   2 -11   0   36.48    1.87 
  -2 -11   0   41.94    2.00 
  -2 -11   0   41.56    1.88 
  -2  11   0   39.92    1.93 
  -2  11   0   37.70    1.91 
  -2  11   0   36.64    1.82 
   2  11   0   37.34    1.83 
   2  11   0   39.56    1.84 
   2  11   0   35.85    1.89 
   2  11   0   38.79    1.82 
   3 -11   0   22.20    1.12 
   3 -11   0   23.89    1.16 
   3 -11   0   20.57    1.09 
  -3 -11   0   23.61    1.11 
   3 -11   0   21.34    1.07 
   3 -11   0   23.36    1.09 
  -3 -11   0   23.29    1.20 
  -3  11   0   21.24    1.17 
  -3  11   0   22.16    1.06 
   3  11   0   21.26    1.06 
   3  11   0   21.27    1.07 
  -3  11   0   20.38    1.33 
   3  11   0   22.88    1.08 
   3  11   0   22.09    1.05 
   3  11   0   20.31    1.06 
   3  11   0   21.15    1.06 
   3  11   0   20.79    1.05 
  -3  11   0   20.17    1.05 
   3  11   0   21.33    1.05 
  -4 -11   0   35.91    1.63 
   4 -11   0   35.17    1.63 
   4 -11   0   33.82    1.63 
   4 -11   0   33.80    1.66 
   4  11   0   31.55    1.60 
   4  11   0   33.50    1.61 
   4  11   0   33.72    1.60 
   4  11   0   32.43    1.58 
  -4  11   0   31.08    1.60 
   4  11   0   32.33    1.60 
  -4  11   0   33.57    1.60 
   4  11   0   33.29    1.59 
   5 -11   0    8.73    0.51 
   5 -11   0    8.61    0.48 
   5 -11   0    6.88    0.80 
   5  11   0    8.22    0.46 
   5  11   0    7.75    0.44 
   5  11   0    7.97    0.43 
   5  11   0    7.86    0.42 
  -5  11   0    6.94    0.52 
  -5  11   0    7.73    0.45 
   5  11   0    7.85    0.44 
   5  11   0    7.47    0.44 
  -5  11   0    8.01    0.44 
   6 -11   0    9.36    0.61 
   6 -11   0    9.46    0.56 
   6 -11   0    9.38    0.59 
   6  11   0   11.15    0.58 
  -6  11   0   10.95    0.58 
   6  11   0   11.34    0.57 
   6  11   0   10.85    0.54 
  -6  11   0   10.68    0.56 
  -6  11   0    9.32    0.63 
   6  11   0   10.88    0.56 
   6  11   0   10.70    0.55 
   7 -11   0    1.38    0.15 
   7 -11   0    1.47    0.19 
   7 -11   0    1.36    0.16 
   7 -11   0    1.28    0.20 
  -7  11   0    1.57    0.17 
  -7  11   0    1.56    0.20 
   7  11   0    1.55    0.14 
   7  11   0    1.66    0.16 
   7  11   0    1.56    0.15 
   7  11   0    1.59    0.18 
  -7  11   0    1.69    0.17 
   8 -11   0    8.20    0.53 
   8 -11   0    9.36    0.53 
   8 -11   0    8.45    0.49 
   8 -11   0    9.47    0.51 
   8  11   0    9.55    0.49 
   8  11   0    9.52    0.51 
  -8  11   0    9.84    0.50 
  -8  11   0   10.17    0.53 
  -8  11   0    9.71    0.51 
   8  11   0    9.68    0.48 
   9 -11   0    0.65    0.10 
  -9  11   0    0.63    0.10 
   0 -12   0   39.47    1.99 
   0 -12   0   44.55    2.00 
   0 -12   0   40.58    2.14 
   0 -12   0   40.74    1.96 
   0 -12   0   39.67    2.00 
   0  12   0   38.12    1.93 
   0  12   0   42.96    2.16 
   0  12   0   39.65    1.94 
   0  12   0   44.11    1.95 
  -1 -12   0   16.44    0.83 
  -1 -12   0   13.98    0.81 
  -1 -12   0   15.15    0.83 
   1 -12   0   15.48    0.81 
   1 -12   0   15.21    0.78 
   1 -12   0   15.42    0.80 
  -1 -12   0   14.97    0.92 
  -1 -12   0   15.43    0.77 
   1  12   0   14.99    0.77 
  -1  12   0   14.87    0.96 
   1  12   0   15.72    0.93 
   1  12   0   15.02    0.74 
   1  12   0   15.02    0.75 
  -1  12   0   14.88    0.75 
   1  12   0   14.81    0.76 
  -1  12   0   14.43    0.75 
  -1  12   0   14.21    0.83 
   1  12   0   15.30    0.76 
  -1  12   0   16.52    0.83 
  -2 -12   0   23.19    1.15 
   2 -12   0   21.46    1.14 
  -2 -12   0   20.12    1.11 
   2 -12   0   21.04    1.12 
  -2 -12   0   21.34    1.24 
  -2 -12   0   22.12    1.09 
   2 -12   0   22.17    1.19 
   2 -12   0   19.78    1.09 
   2  12   0   23.34    1.10 
   2  12   0   22.30    1.08 
  -2  12   0   21.74    1.08 
  -2  12   0   25.24    1.20 
   2  12   0   23.20    1.09 
   2  12   0   21.91    1.08 
   2  12   0   23.17    1.07 
   2  12   0   23.18    1.07 
   2  12   0   21.26    1.21 
  -2  12   0   21.65    1.08 
  -2  12   0   23.43    1.33 
   2  12   0   22.27    1.09 
   3 -12   0    2.96    0.25 
   3 -12   0    2.65    0.20 
   3 -12   0    2.92    0.21 
   3 -12   0    2.08    0.47 
  -3 -12   0    3.08    0.24 
   3 -12   0    2.75    0.23 
  -3  12   0    2.54    0.19 
   3  12   0    2.54    0.19 
  -3  12   0    2.40    0.18 
   3  12   0    2.62    0.18 
   3  12   0    2.39    0.19 
   3  12   0    2.47    0.18 
   3  12   0    2.43    0.20 
   3  12   0    2.38    0.18 
   3  12   0    2.57    0.19 
  -3  12   0    2.63    0.35 
  -3  12   0    2.36    0.19 
  -3  12   0    2.76    0.28 
   3  12   0    2.70    0.20 
  -4 -12   0   27.28    1.40 
   4 -12   0   26.77    1.42 
   4 -12   0   27.41    1.39 
   4 -12   0   28.34    1.40 
   4  12   0   28.45    1.35 
   4  12   0   30.12    1.36 
  -4  12   0   28.67    1.37 
  -4  12   0   27.81    1.51 
   4  12   0   28.53    1.35 
   4  12   0   29.40    1.38 
  -4  12   0   27.03    1.37 
   4  12   0   27.21    1.36 
   4  12   0   28.49    1.37 
  -5 -12   0    0.48    0.11 
   5 -12   0    0.54    0.33 
   5 -12   0    0.51    0.14 
   5 -12   0    0.42    0.10 
   5  12   0    0.32    0.10 
   5  12   0    0.33    0.09 
   5  12   0    0.34    0.08 
   5  12   0    0.38    0.09 
  -5  12   0    0.35    0.10 
   5  12   0    0.33    0.09 
   5  12   0    0.32    0.09 
  -5  12   0    0.28    0.09 
   6 -12   0   22.77    1.17 
   6 -12   0   23.17    1.20 
   6 -12   0   22.68    1.22 
  -6  12   0   22.60    1.16 
   6  12   0   22.09    1.15 
   6  12   0   24.41    1.15 
   6  12   0   24.74    1.18 
  -6  12   0   24.81    1.17 
   6  12   0   24.02    1.14 
   6  12   0   23.92    1.16 
   7 -12   0   11.65    0.68 
   7 -12   0   11.91    0.64 
   7 -12   0   10.60    0.62 
   7 -12   0   12.36    0.66 
  -7  12   0   11.37    0.62 
  -7  12   0   12.27    0.62 
  -7  12   0   12.55    0.65 
   7  12   0   11.85    0.60 
   7  12   0   11.95    0.62 
   7  12   0   12.18    0.61 
   7  12   0   12.03    0.63 
   8 -12   0    0.53    0.09 
   8 -12   0    0.46    0.09 
   8 -12   0    0.63    0.13 
   8 -12   0    0.52    0.12 
  -8  12   0    0.69    0.10 
  -8  12   0    0.69    0.12 
   8  12   0    0.52    0.09 
   8  12   0    0.68    0.09 
  -8  12   0    0.58    0.09 
   8  12   0    0.66    0.09 
   0 -13   0    0.10    0.07 
   0 -13   0   -0.02    0.06 
   0 -13   0   -0.01    0.06 
   0  13   0    0.03    0.05 
   0  13   0    0.00    0.10 
   0  13   0   -0.01    0.05 
   0  13   0    0.05    0.04 
   0  13   0    0.03    0.03 
  -1 -13   0   16.06    0.88 
  -1 -13   0   17.59    0.89 
   1 -13   0   16.00    0.96 
   1 -13   0   16.79    0.89 
  -1 -13   0   15.83    1.02 
   1 -13   0   17.46    0.89 
  -1 -13   0   17.33    0.86 
  -1 -13   0   18.15    0.92 
   1 -13   0   16.58    0.86 
   1  13   0   17.19    0.85 
  -1  13   0   15.94    0.83 
  -1  13   0   16.70    1.07 
  -1  13   0   17.82    0.90 
  -1  13   0   16.19    0.83 
   1  13   0   16.32    0.82 
   1  13   0   16.56    0.84 
   1  13   0   16.27    1.01 
   1  13   0   16.61    0.85 
   1  13   0   17.05    0.83 
  -2 -13   0    1.87    0.19 
   2 -13   0    1.70    0.23 
   2 -13   0    1.70    0.19 
  -2 -13   0    1.92    0.27 
  -2 -13   0    1.69    0.16 
   2 -13   0    1.68    0.19 
  -2 -13   0    1.85    0.18 
  -2 -13   0    1.95    0.20 
   2 -13   0    1.30    0.39 
   2 -13   0    1.73    0.16 
  -2  13   0    1.65    0.21 
   2  13   0    1.49    0.14 
   2  13   0    1.42    0.15 
   2  13   0    1.75    0.16 
   2  13   0    1.38    0.13 
   2  13   0    1.41    0.14 
   2  13   0    1.41    0.13 
  -2  13   0    1.54    0.28 
  -2  13   0    1.47    0.14 
   2  13   0    1.39    0.22 
   2  13   0    1.68    0.15 
  -2  13   0    1.31    0.14 
  -3 -13   0    3.48    0.30 
   3 -13   0    3.17    0.29 
   3 -13   0    3.39    0.31 
   3 -13   0    3.48    0.32 
   3 -13   0    3.23    0.25 
   3 -13   0    3.30    0.28 
   3  13   0    4.06    0.24 
  -3  13   0    4.04    0.35 
  -3  13   0    4.07    0.45 
   3  13   0    4.13    0.25 
   3  13   0    4.22    0.27 
   3  13   0    4.40    0.25 
   3  13   0    4.12    0.26 
   3  13   0    4.21    0.26 
  -3  13   0    3.84    0.25 
   3  13   0    4.05    0.25 
   3  13   0    4.33    0.28 
  -3  13   0    4.14    0.25 
   4 -13   0   15.91    0.83 
   4 -13   0   15.07    0.87 
  -4 -13   0   16.85    0.87 
   4 -13   0   13.86    0.80 
   4 -13   0   15.48    0.83 
  -4  13   0   15.96    0.94 
  -4  13   0   15.29    0.81 
   4  13   0   16.34    0.79 
   4  13   0   16.23    0.82 
  -4  13   0   16.08    0.81 
   4  13   0   16.11    0.79 
   4  13   0   15.40    0.80 
   4  13   0   16.14    0.81 
   4  13   0   15.88    0.80 
   5 -13   0   47.31    2.34 
  -5 -13   0   49.31    2.32 
   5 -13   0   48.68    2.31 
   5 -13   0   41.16    2.79 
   5  13   0   49.00    2.25 
   5  13   0   48.00    2.27 
   5  13   0   47.74    2.27 
  -5  13   0   45.89    2.28 
   5  13   0   48.29    2.27 
  -5  13   0   50.24    2.27 
   5  13   0   48.16    2.26 
   5  13   0   49.57    2.29 
   6 -13   0   23.40    1.10 
   6 -13   0   23.09    1.12 
  -6 -13   0   21.56    1.11 
   6 -13   0   22.99    1.15 
   6 -13   0   18.81    1.51 
   6  13   0   21.47    1.09 
   6  13   0   21.85    1.07 
   6  13   0   21.62    1.06 
  -6  13   0   21.57    1.09 
   6  13   0   22.63    1.08 
   6  13   0   20.69    1.07 
  -6  13   0   21.95    1.08 
   7 -13   0    2.70    0.21 
   7 -13   0    2.84    0.25 
   7 -13   0    2.91    0.24 
   7 -13   0    2.96    0.22 
   7 -13   0    2.38    0.44 
  -7  13   0    2.94    0.23 
   7  13   0    3.01    0.21 
   7  13   0    2.85    0.22 
   7  13   0    3.00    0.21 
   7  13   0    2.82    0.19 
  -7  13   0    3.01    0.21 
   8 -13   0   15.67    0.74 
   8 -13   0   13.95    0.74 
   8  13   0   13.96    0.69 
   8  13   0   12.89    0.70 
   8  13   0   14.34    0.70 
  -8  13   0   14.89    0.72 
  -8  13   0   13.75    0.70 
   0 -14   0   58.64    2.84 
   0 -14   0   59.54    2.82 
   0 -14   0   60.59    2.82 
   0  14   0   57.39    2.74 
   0  14   0   56.26    2.75 
   0  14   0   61.93    3.02 
   0  14   0   56.43    2.76 
   0  14   0   58.77    2.76 
   1 -14   0    8.61    0.50 
   1 -14   0    7.61    0.45 
   1 -14   0    7.17    0.55 
   1 -14   0    8.08    0.48 
  -1 -14   0    7.53    0.47 
  -1 -14   0    7.98    0.45 
  -1 -14   0    8.31    0.51 
  -1 -14   0    8.20    0.48 
   1  14   0    7.44    0.42 
  -1  14   0    7.27    0.42 
   1  14   0    7.45    0.44 
   1  14   0    7.20    0.41 
   1  14   0    7.20    0.43 
  -1  14   0    7.30    0.63 
  -1  14   0    7.53    0.42 
  -1  14   0    7.81    0.46 
   1  14   0    7.15    0.59 
  -2 -14   0   72.72    3.34 
   2 -14   0   67.58    3.39 
  -2 -14   0   68.18    3.30 
   2 -14   0   65.63    3.27 
  -2 -14   0   68.71    3.27 
  -2 -14   0   65.64    3.29 
   2 -14   0   70.14    3.31 
   2 -14   0   71.71    3.33 
   2  14   0   70.22    3.42 
   2  14   0   70.76    3.26 
   2  14   0   69.65    3.25 
  -2  14   0   67.10    3.24 
   2  14   0   67.42    3.23 
  -2  14   0   72.84    3.56 
   2  14   0   66.70    3.25 
   2  14   0   69.03    3.24 
   2  14   0   73.12    3.24 
   2  14   0   70.37    3.24 
  -2  14   0   73.58    3.35 
   2  14   0   70.18    3.27 
  -2  14   0   65.84    3.24 
  -3 -14   0    6.80    0.41 
   3 -14   0    6.61    0.44 
   3 -14   0    6.20    0.40 
  -3 -14   0    7.07    0.47 
   3 -14   0    6.94    0.49 
   3 -14   0    6.81    0.46 
   3  14   0    6.80    0.41 
   3  14   0    6.91    0.40 
  -3  14   0    7.14    0.39 
   3  14   0    6.85    0.39 
   3  14   0    6.98    0.40 
  -3  14   0    7.40    0.51 
   3  14   0    7.02    0.39 
   3  14   0    7.10    0.39 
  -3  14   0    6.81    0.40 
   3  14   0    7.34    0.39 
  -3  14   0    6.56    0.61 
   4 -14   0   29.75    2.21 
   4 -14   0   37.81    1.77 
   4 -14   0   36.98    1.71 
  -4 -14   0   38.68    1.76 
   4 -14   0   33.75    1.69 
   4 -14   0   37.76    1.71 
   4  14   0   34.75    1.66 
  -4  14   0   35.05    1.68 
   4  14   0   33.54    1.68 
  -4  14   0   34.20    1.82 
  -4  14   0   32.70    1.97 
   4  14   0   35.10    1.67 
  -4  14   0   31.72    1.68 
   4  14   0   35.00    1.68 
   4  14   0   35.16    1.69 
   4  14   0   35.52    1.66 
  -5 -14   0    2.97    0.26 
   5 -14   0    2.85    0.25 
   5 -14   0    2.57    0.57 
   5 -14   0    3.05    0.29 
   5  14   0    3.05    0.23 
   5  14   0    3.36    0.23 
  -5  14   0    3.21    0.24 
  -5  14   0    2.99    0.33 
   5  14   0    3.15    0.24 
   5  14   0    3.49    0.24 
   5  14   0    3.43    0.22 
  -5  14   0    3.28    0.24 
   6 -14   0    6.25    0.75 
   6 -14   0    6.90    0.38 
   6 -14   0    6.46    0.39 
  -6 -14   0    5.91    0.39 
   6 -14   0    6.41    0.42 
   6  14   0    5.95    0.36 
   6  14   0    5.48    0.33 
  -6  14   0    5.81    0.37 
   6  14   0    6.19    0.38 
   6  14   0    5.59    0.35 
  -6  14   0    5.85    0.36 
   6  14   0    6.23    0.35 
  -7 -14   0    5.28    0.35 
   7 -14   0    6.69    0.35 
   7 -14   0    6.38    0.39 
   7 -14   0    5.11    0.58 
   7 -14   0    6.01    0.34 
   7 -14   0    6.70    0.37 
   7  14   0    5.40    0.31 
   7  14   0    5.56    0.34 
  -7  14   0    5.69    0.33 
  -7  14   0    5.72    0.35 
   7  14   0    5.56    0.33 
   7  14   0    5.94    0.33 
   8 -14   0    2.39    0.18 
   8  14   0    2.29    0.19 
   8  14   0    1.91    0.16 
   0 -15   0    0.12    0.09 
   0 -15   0    0.35    0.10 
   0 -15   0    0.00    0.08 
   0 -15   0    0.00    0.08 
   0  15   0    0.02    0.06 
   0  15   0    0.05    0.06 
   0  15   0    0.10    0.07 
   0  15   0    0.01    0.12 
   0  15   0   -0.03    0.06 
  -1 -15   0   14.33    0.77 
   1 -15   0   14.35    0.78 
   1 -15   0   13.56    0.85 
   1 -15   0   14.56    0.77 
  -1 -15   0   14.48    0.76 
   1 -15   0   13.20    0.73 
  -1 -15   0   13.67    0.79 
  -1  15   0   12.82    0.68 
   1  15   0   13.31    0.71 
  -1  15   0   14.26    0.96 
  -1  15   0   13.03    0.70 
   1  15   0   13.66    0.71 
   1  15   0   13.66    0.90 
   1  15   0   12.97    0.69 
  -1  15   0   13.36    0.71 
  -1  15   0   13.41    0.70 
   1  15   0   13.48    0.70 
   2 -15   0    1.61    0.24 
   2 -15   0    1.44    0.19 
  -2 -15   0    1.66    0.20 
   2 -15   0    1.30    0.42 
   2 -15   0    1.67    0.22 
   2 -15   0    1.42    0.16 
  -2 -15   0    1.60    0.22 
  -2 -15   0    1.64    0.18 
  -2 -15   0    1.70    0.19 
   2  15   0    1.61    0.26 
   2  15   0    1.58    0.16 
   2  15   0    1.86    0.16 
   2  15   0    1.61    0.15 
  -2  15   0    1.76    0.32 
  -2  15   0    1.65    0.15 
   2  15   0    1.83    0.17 
   2  15   0    1.68    0.15 
   2  15   0    1.69    0.15 
   2  15   0    1.64    0.16 
  -2  15   0    1.68    0.17 
  -2  15   0    1.69    0.20 
  -3 -15   0   18.01    0.99 
   3 -15   0   16.85    0.92 
   3 -15   0   18.50    1.01 
   3 -15   0   18.03    0.95 
  -3 -15   0   17.40    0.92 
   3 -15   0   18.43    0.98 
   3  15   0   17.01    0.89 
  -3  15   0   17.61    0.90 
  -3  15   0   18.25    1.19 
   3  15   0   18.46    0.89 
   3  15   0   18.15    0.91 
  -3  15   0   18.75    1.01 
   3  15   0   17.24    0.91 
   3  15   0   18.08    0.91 
  -3  15   0   18.23    0.90 
   3  15   0   18.11    0.89 
   3  15   0   17.44    0.89 
   4 -15   0    5.93    0.40 
  -4 -15   0    6.92    0.41 
  -4 -15   0    6.84    0.46 
   4 -15   0    6.52    0.39 
   4 -15   0    6.58    0.46 
   4  15   0    6.81    0.41 
  -4  15   0    6.38    0.49 
   4  15   0    6.95    0.40 
  -4  15   0    6.83    0.64 
  -4  15   0    6.73    0.40 
   4  15   0    7.11    0.39 
   4  15   0    7.49    0.39 
   4  15   0    7.15    0.40 
  -4  15   0    6.90    0.40 
   4  15   0    7.01    0.40 
  -5 -15   0    5.03    0.34 
   5 -15   0    5.16    0.32 
  -5 -15   0    5.27    0.36 
   5 -15   0    4.96    0.33 
   5 -15   0    4.27    0.68 
   5 -15   0    5.41    0.38 
   5  15   0    4.80    0.31 
   5  15   0    4.74    0.29 
   5  15   0    4.85    0.30 
  -5  15   0    4.94    0.31 
  -5  15   0    4.50    0.40 
   5  15   0    4.58    0.30 
  -5  15   0    4.46    0.31 
   5  15   0    5.13    0.33 
  -6 -15   0   18.91    1.01 
   6 -15   0   21.04    1.03 
   6 -15   0   19.92    0.99 
   6 -15   0   19.77    0.97 
   6 -15   0   17.17    1.37 
  -6  15   0   20.20    0.96 
   6  15   0   19.59    0.98 
   6  15   0   18.61    0.94 
  -6  15   0   19.11    0.97 
   6  15   0   19.47    0.96 
   6  15   0   20.07    0.95 
   7 -15   0    0.69    0.11 
   7 -15   0    0.59    0.10 
   7 -15   0    0.54    0.22 
   7 -15   0    0.62    0.09 
   7 -15   0    0.69    0.13 
   7  15   0    0.49    0.08 
  -7  15   0    0.54    0.09 
   7  15   0    0.54    0.09 
  -7  15   0    0.55    0.10 
   7  15   0    0.58    0.09 
   0 -16   0   54.42    2.58 
   0 -16   0   55.47    2.61 
   0 -16   0   56.45    2.61 
   0  16   0   54.92    2.81 
   0  16   0   50.92    2.53 
   0  16   0   52.51    2.54 
   0  16   0   51.11    2.51 
  -1 -16   0    2.91    0.27 
  -1 -16   0    2.96    0.25 
  -1 -16   0    2.71    0.28 
   1 -16   0    2.78    0.23 
   1 -16   0    2.61    0.32 
   1 -16   0    2.83    0.27 
   1 -16   0    2.98    0.28 
  -1 -16   0    2.88    0.27 
   1  16   0    2.80    0.22 
  -1  16   0    2.57    0.21 
   1  16   0    2.83    0.36 
   1  16   0    2.80    0.22 
   1  16   0    2.71    0.20 
   1  16   0    2.90    0.21 
  -1  16   0    2.97    0.40 
  -1  16   0    3.04    0.22 
  -2 -16   0   20.08    1.01 
   2 -16   0   15.95    1.45 
   2 -16   0   19.46    1.10 
   2 -16   0   19.64    0.99 
  -2 -16   0   21.78    1.07 
   2 -16   0   21.72    1.05 
   2 -16   0   21.05    1.03 
  -2  16   0   17.11    0.98 
  -2  16   0   18.31    0.96 
   2  16   0   17.93    0.94 
   2  16   0   18.35    0.95 
  -2  16   0   18.87    1.24 
   2  16   0   19.74    0.95 
   2  16   0   18.75    0.96 
  -2  16   0   18.15    0.96 
  -3 -16   0    0.40    0.11 
   3 -16   0    0.29    0.11 
   3 -16   0    0.33    0.09 
  -3 -16   0    0.33    0.12 
  -3 -16   0    0.39    0.11 
   3 -16   0    0.27    0.12 
   3 -16   0    0.31    0.30 
   3 -16   0    0.33    0.12 
   3  16   0    0.35    0.09 
  -3  16   0    0.16    0.17 
   3  16   0    0.22    0.08 
  -3  16   0    0.20    0.09 
   3  16   0    0.20    0.07 
  -3  16   0    0.30    0.08 
   3  16   0    0.18    0.08 
   3  16   0    0.26    0.08 
   3  16   0    0.25    0.08 
   4 -16   0    9.54    1.03 
  -4 -16   0   11.31    0.59 
  -4 -16   0   11.43    0.66 
   4 -16   0   11.00    0.64 
  -4  16   0   10.74    0.57 
  -4  16   0   10.20    0.82 
   4  16   0    9.84    0.57 
   4  16   0   10.54    0.56 
   4  16   0   11.10    0.57 
   4  16   0   11.00    0.58 
  -4  16   0    9.74    0.65 
   4  16   0   11.06    0.56 
   5 -16   0    8.19    0.47 
   5 -16   0    7.22    0.86 
  -5 -16   0    8.51    0.53 
  -5 -16   0    8.23    0.48 
   5 -16   0    8.43    0.53 
   5  16   0    8.81    0.45 
  -5  16   0    8.20    0.50 
  -5  16   0    9.44    0.48 
   5  16   0    8.48    0.45 
   5  16   0    8.80    0.48 
   5  16   0    9.07    0.47 
   6 -16   0    5.72    0.68 
   6 -16   0    6.18    0.35 
   6 -16   0    6.05    0.36 
   6 -16   0    6.31    0.40 
  -6 -16   0    5.66    0.38 
   6  16   0    6.13    0.34 
  -6  16   0    6.62    0.36 
   6  16   0    6.14    0.36 
  -6  16   0    5.96    0.35 
   6  16   0    6.55    0.35 
   6  16   0    6.21    0.33 
   7 -16   0    0.79    0.34 
   7  16   0    0.86    0.10 
   7  16   0    0.80    0.10 
   7  16   0    0.80    0.09 
  -7  16   0    0.86    0.09 
  -1 -17   0    1.81    0.22 
  -1 -17   0    2.09    0.20 
   1 -17   0    1.99    0.20 
   1 -17   0    1.84    0.27 
   1 -17   0    2.14    0.24 
   1 -17   0    2.18    0.24 
  -1 -17   0    2.03    0.23 
  -1 -17   0    2.05    0.22 
   1  17   0    1.58    0.17 
  -1  17   0    1.64    0.17 
   1  17   0    1.73    0.16 
  -1  17   0    1.75    0.17 
   1  17   0    1.66    0.16 
   1  17   0    1.81    0.16 
  -1  17   0    1.74    0.34 
   1  17   0    1.72    0.31 
   2 -17   0    9.48    0.65 
  -2 -17   0   10.16    0.58 
   2 -17   0    9.61    0.56 
   2 -17   0   10.38    0.60 
   2 -17   0   10.14    0.61 
  -2 -17   0    9.71    0.62 
  -2 -17   0   10.64    0.58 
  -2  17   0    9.61    0.78 
   2  17   0    9.84    0.54 
  -2  17   0    9.44    0.53 
   2  17   0    9.76    0.52 
   2  17   0    9.51    0.51 
  -2  17   0    9.51    0.53 
   2  17   0    9.34    0.52 
   3 -17   0    8.37    0.47 
   3 -17   0    8.73    0.50 
   3 -17   0    7.03    0.89 
  -3 -17   0    9.17    0.55 
  -3 -17   0    8.19    0.48 
   3 -17   0    9.46    0.54 
   3 -17   0    8.63    0.53 
  -3  17   0    7.66    0.44 
   3  17   0    7.95    0.46 
   3  17   0    7.74    0.44 
  -3  17   0    7.16    0.48 
   3  17   0    7.18    0.44 
   3  17   0    7.65    0.44 
   3  17   0    8.20    0.44 
  -3  17   0    7.79    0.69 
  -3  17   0    8.15    0.46 
   4 -17   0    3.44    0.30 
  -4 -17   0    3.25    0.29 
   4 -17   0    2.60    0.57 
   4  17   0    3.38    0.23 
   4  17   0    3.28    0.24 
  -4  17   0    3.50    0.44 
   4  17   0    3.46    0.23 
  -4  17   0    3.69    0.25 
   4  17   0    3.75    0.24 
   4  17   0    3.71    0.23 
   5 -17   0    1.14    0.42 
  -5 -17   0    1.34    0.17 
   5 -17   0    1.60    0.20 
   5 -17   0    1.33    0.13 
   5  17   0    1.38    0.13 
  -5  17   0    1.34    0.15 
   5  17   0    1.39    0.13 
   5  17   0    1.23    0.14 
   5  17   0    1.21    0.14 
   6 -17   0    8.66    0.47 
   6 -17   0    6.69    0.69 
   6 -17   0    8.01    0.42 
  -6  17   0    7.78    0.41 
   6  17   0    7.89    0.41 
   6  17   0    8.13    0.42 
   6  17   0    7.45    0.40 
   6  17   0    7.96    0.41 
   0 -18   0   15.13    0.88 
   0 -18   0   15.91    0.86 
   0 -18   0   15.84    0.88 
   0  18   0   15.91    0.81 
   0  18   0   17.55    1.07 
   0  18   0   16.45    0.83 
   0  18   0   15.96    0.80 
   1 -18   0    0.32    0.12 
   1 -18   0    0.43    0.11 
   1 -18   0    0.25    0.13 
  -1 -18   0    0.33    0.11 
   1 -18   0    0.39    0.13 
  -1 -18   0    0.37    0.11 
  -1 -18   0    0.30    0.11 
  -1  18   0    0.37    0.19 
  -1  18   0    0.33    0.09 
   1  18   0    0.44    0.10 
   1  18   0    0.39    0.09 
  -1  18   0    0.31    0.09 
   1  18   0    0.22    0.06 
   1  18   0    0.34    0.08 
  -2 -18   0   13.96    0.75 
   2 -18   0   12.62    0.82 
   2 -18   0   13.92    0.78 
  -2 -18   0   12.94    0.75 
   2 -18   0   13.22    0.74 
   2 -18   0   14.05    0.77 
   2  18   0   14.42    0.70 
   2  18   0   13.74    0.70 
  -2  18   0   14.14    0.71 
   2  18   0   13.51    0.70 
   2  18   0   14.33    0.72 
  -2  18   0   13.86    0.71 
  -2  18   0   15.54    1.00 
  -3 -18   0    0.23    0.10 
   3 -18   0    0.24    0.10 
   3 -18   0    0.34    0.09 
   3 -18   0    0.22    0.26 
   3 -18   0    0.31    0.12 
  -3 -18   0    0.35    0.11 
  -3 -18   0    0.28    0.09 
   3  18   0    0.10    0.06 
   3  18   0    0.12    0.06 
  -3  18   0    0.21    0.18 
  -3  18   0    0.14    0.08 
  -3  18   0    0.16    0.07 
   3  18   0    0.14    0.08 
  -4 -18   0    5.53    0.40 
   4 -18   0    4.71    0.68 
   4 -18   0    6.04    0.40 
  -4 -18   0    5.68    0.36 
   4  18   0    6.29    0.35 
  -4  18   0    6.38    0.56 
  -4  18   0    6.45    0.35 
   4  18   0    6.25    0.33 
   4  18   0    5.83    0.33 
   4  18   0    6.20    0.33 
   4  18   0    5.40    0.34 
   5 -18   0    0.46    0.25 
   5 -18   0    0.61    0.14 
  -5 -18   0    0.62    0.10 
   5  18   0    0.48    0.08 
  -5  18   0    0.58    0.09 
   5  18   0    0.44    0.08 
   5  18   0    0.34    0.06 
   5  18   0    0.45    0.08 
   6 -18   0    0.72    0.15 
   6 -18   0    0.52    0.21 
  -6  18   0    0.72    0.11 
   6  18   0    0.50    0.09 
   0 -19   0    0.06    0.09 
   0 -19   0    0.03    0.07 
   0 -19   0   -0.08    0.08 
   0  19   0   -0.04    0.06 
   0  19   0    0.27    0.07 
   0  19   0   -0.03    0.06 
  -1 -19   0    6.19    0.41 
  -1 -19   0    5.70    0.46 
  -1 -19   0    6.27    0.39 
   1 -19   0    6.08    0.38 
   1 -19   0    6.23    0.41 
   1 -19   0    6.18    0.42 
  -1  19   0    6.26    0.36 
   1  19   0    5.57    0.33 
  -1  19   0    6.31    0.56 
   1  19   0    6.45    0.35 
   1  19   0    5.87    0.36 
  -1  19   0    6.22    0.36 
   1  19   0    5.87    0.35 
   2 -19   0    1.61    0.16 
   2 -19   0    1.92    0.21 
   2 -19   0    1.72    0.21 
  -2 -19   0    1.88    0.18 
  -2 -19   0    1.88    0.20 
   2  19   0    1.51    0.16 
  -2  19   0    1.64    0.15 
   2  19   0    1.71    0.15 
   2  19   0    1.53    0.15 
   2  19   0    1.52    0.14 
  -2  19   0    1.70    0.16 
  -2  19   0    1.43    0.32 
  -3 -19   0    2.26    0.20 
   3 -19   0    2.27    0.22 
   3 -19   0    2.10    0.21 
   3 -19   0    2.06    0.18 
  -3 -19   0    1.93    0.21 
  -3 -19   0    2.14    0.19 
   3 -19   0    1.84    0.46 
   3  19   0    2.32    0.16 
   3  19   0    2.33    0.17 
   3  19   0    2.57    0.19 
  -3  19   0    2.47    0.35 
  -3  19   0    2.37    0.17 
  -3  19   0    2.64    0.18 
  -4 -19   0    3.31    0.23 
   4 -19   0    2.91    0.51 
   4 -19   0    3.18    0.26 
   4  19   0    3.21    0.19 
   4  19   0    2.96    0.19 
  -4  19   0    3.10    0.21 
   4  19   0    3.27    0.22 
   4  19   0    3.02    0.19 
   5 -19   0    0.75    0.12 
   5  19   0    0.93    0.09 
  -5  19   0    1.10    0.10 
   0 -20   0    8.26    0.50 
   0 -20   0    8.58    0.49 
   0 -20   0    9.13    0.52 
   0  20   0    8.64    0.45 
   0  20   0    8.76    0.46 
   0  20   0    7.96    0.45 
  -1 -20   0    0.53    0.11 
  -1 -20   0    0.48    0.11 
   1 -20   0    0.58    0.11 
   1 -20   0    0.56    0.12 
   1 -20   0    0.50    0.11 
   1  20   0    0.32    0.06 
   1  20   0    0.51    0.08 
  -1  20   0    0.56    0.09 
   1  20   0    0.45    0.08 
  -1  20   0    0.47    0.09 
   1  20   0    0.49    0.10 
  -2 -20   0    5.24    0.34 
   2 -20   0    5.14    0.36 
   2 -20   0    5.38    0.35 
  -2 -20   0    5.04    0.34 
   2 -20   0    4.74    0.32 
   2  20   0    6.00    0.32 
  -2  20   0    5.92    0.32 
   2  20   0    5.47    0.30 
  -2  20   0    5.75    0.32 
   2  20   0    5.97    0.31 
   3 -20   0    1.48    0.39 
  -3 -20   0    1.63    0.15 
   3 -20   0    1.96    0.19 
   3 -20   0    2.02    0.19 
   3 -20   0    1.58    0.14 
   3  20   0    1.57    0.14 
  -3  20   0    1.69    0.14 
   3  20   0    1.57    0.13 
   3  20   0    1.38    0.12 
   4 -20   0   10.63    0.54 
   4 -20   0    8.53    0.79 
  -4 -20   0    9.02    0.53 
   4  20   0   11.23    0.52 
  -4  20   0   10.02    0.49 
   4  20   0    8.99    0.48 
   0 -21   0    0.02    0.06 
   0 -21   0    0.05    0.07 
   0  21   0   -0.01    0.05 
   0  21   0    0.02    0.05 
   0  21   0    0.02    0.05 
   1 -21   0    0.62    0.10 
   1 -21   0    0.66    0.12 
  -1 -21   0    0.70    0.12 
  -1 -21   0    0.59    0.11 
   1 -21   0    0.58    0.13 
   1  21   0    0.74    0.10 
  -1  21   0    0.75    0.09 
  -1  21   0    0.75    0.10 
  -1  21   0    0.70    0.10 
   1  21   0    0.77    0.09 
  -2 -21   0    1.65    0.15 
  -2 -21   0    1.71    0.15 
   2 -21   0    1.60    0.16 
   2 -21   0    1.65    0.16 
   2 -21   0    1.60    0.14 
   2  21   0    1.67    0.14 
   2  21   0    1.78    0.13 
  -2  21   0    1.98    0.13 
  -2  21   0    1.67    0.13 
  -2  21   0    1.79    0.17 
   2  21   0    1.77    0.15 
  10   0  -1    4.13    0.25 
  10   0  -1    4.20    0.27 
   9   0  -1    5.87    0.35 
   9   0  -1    5.30    0.33 
   9   0  -1    5.23    0.30 
   9   0  -1    5.76    0.33 
  -9   0   1    5.04    0.35 
   8   0  -1    0.24    0.09 
   8   0  -1    0.14    0.08 
   8   0  -1    0.35    0.08 
   8   0  -1    0.13    0.07 
   7   0  -1   22.64    1.10 
   7   0  -1   21.15    1.09 
   7   0  -1   20.80    1.11 
   7   0  -1   22.85    1.11 
   7   0  -1   24.01    1.08 
   6   0  -1    2.68    0.19 
   6   0  -1    2.66    0.21 
   6   0  -1    2.93    0.19 
   6   0  -1    2.97    0.19 
   6   0  -1    2.87    0.18 
   6   0  -1    2.64    0.26 
   6   0  -1    3.36    0.21 
   5   0  -1   44.99    2.17 
  -5   0   1   45.58    2.19 
  -4   0   1    9.43    0.51 
   4   0  -1    9.62    0.51 
  -4   0   1    8.90    0.50 
  -4   0   1    9.24    0.48 
  -3   0   1  216.07    9.53 
   3   0  -1  210.41    9.48 
  -3   0   1  184.47    9.47 
  -3   0   1  192.49    9.36 
   2   0  -1    0.82    0.08 
  -2   0   1    0.78    0.06 
  -2   0   1    0.80    0.08 
  -1   0   1   25.61    1.17 
   1   0  -1   25.12    1.17 
  -1   0   1   25.14    1.23 
  -1   0   1   26.07    1.59 
   1   0  -1   24.55    1.19 
  -1   0   1   26.00    1.21 
   1   0  -1   23.74    1.64 
   0   0   1    0.41    0.05 
   0   0   1    0.34    0.06 
   0   0  -1    0.40    0.06 
   0   0  -1    0.40    0.05 
   0   0  -1    0.40    0.04 
  -1   0  -1  194.79   10.92 
   1   0   1  197.67   10.29 
  -1   0  -1  199.81    9.07 
  -1   0  -1  193.22   10.25 
   1   0   1  183.28    9.04 
  -2   0  -1    0.78    0.07 
  -2   0  -1    0.99    0.09 
  -2   0  -1    0.91    0.08 
  -2   0  -1    0.87    0.10 
   2   0   1    0.90    0.08 
   3   0   1    0.04    0.04 
  -3   0  -1    0.06    0.05 
  -3   0  -1    0.07    0.05 
  -3   0  -1    0.11    0.05 
  -4   0  -1    3.38    0.24 
  -4   0  -1    3.63    0.26 
  -4   0  -1    3.37    0.23 
   4   0   1    3.53    0.23 
  -5   0  -1   12.20    0.63 
   5   0   1   11.39    0.63 
  -5   0  -1   11.58    0.67 
   6   0   1    4.83    0.31 
   6   0   1    4.59    0.32 
   6   0   1    4.71    0.29 
   6   0   1    5.06    0.30 
   6   0   1    5.14    0.30 
   6   0   1    4.82    0.29 
   7   0   1   12.90    0.67 
   7   0   1   11.93    0.65 
   7   0   1   13.37    0.67 
   7   0   1   12.33    0.66 
   8   0   1    0.28    0.09 
   8   0   1    0.23    0.09 
   8   0   1    0.36    0.10 
   8   0   1    0.13    0.08 
   9   0   1    0.75    0.13 
   9   0   1    0.71    0.12 
   9   0   1    0.74    0.12 
  10   0   1    2.82    0.19 
  10   0   1    2.90    0.20 
  10   0   1    2.85    0.20 
  10  -1  -1    1.32    0.14 
  10  -1  -1    1.24    0.13 
  10  -1  -1    1.29    0.13 
  10   1  -1    1.14    0.14 
  10   1  -1    1.18    0.13 
   9  -1  -1   15.37    0.76 
   9  -1  -1   15.29    0.76 
   9  -1  -1   15.12    0.73 
   9  -1  -1   15.12    0.76 
   9   1  -1   14.67    0.75 
   9   1  -1   14.85    0.76 
  -9   1   1   13.57    0.79 
   9   1  -1   14.24    0.72 
   9   1  -1   13.99    0.75 
   8  -1  -1   21.59    1.09 
   8  -1  -1   21.58    1.09 
   8  -1  -1   21.47    1.09 
   8  -1  -1   22.65    1.06 
   8   1  -1   20.51    1.08 
   8   1  -1   22.43    1.09 
   8   1  -1   22.66    1.06 
   8   1  -1   21.95    1.08 
  -8   1   1   21.93    1.12 
   7  -1  -1    3.99    0.28 
   7  -1  -1    4.21    0.27 
   7  -1  -1    4.37    0.25 
   7  -1  -1    4.32    0.28 
   7  -1  -1    4.09    0.26 
   7   1  -1    3.70    0.26 
   7   1  -1    3.81    0.24 
   7   1  -1    3.70    0.27 
   7   1  -1    4.87    0.31 
   7   1  -1    3.54    0.25 
   6  -1  -1    1.89    0.17 
   6  -1  -1    2.01    0.16 
   6  -1  -1    1.84    0.15 
   6  -1  -1    2.09    0.15 
   6  -1  -1    2.12    0.17 
   6  -1  -1    2.03    0.16 
   6   1  -1    1.83    0.15 
   6   1  -1    1.86    0.15 
   6   1  -1    2.08    0.20 
   6   1  -1    1.80    0.15 
   6   1  -1    1.98    0.14 
   6   1  -1    1.95    0.16 
  -6   1   1    1.96    0.21 
  -5  -1   1    3.44    0.26 
   5  -1  -1    3.54    0.26 
  -5   1   1    3.89    0.28 
   5   1  -1    3.76    0.26 
  -4  -1   1    2.21    0.16 
   4  -1  -1    2.35    0.18 
  -4  -1   1    2.20    0.18 
  -4  -1   1    2.69    0.17 
  -4   1   1    2.44    0.19 
  -4   1   1    2.36    0.16 
   4   1  -1    2.40    0.18 
  -3  -1   1   77.77    3.75 
   3  -1  -1   83.35    3.73 
  -3  -1   1   78.54    3.77 
  -3  -1   1   85.35    3.77 
  -3   1   1   76.94    3.76 
  -3   1   1   83.49    4.72 
   3   1  -1   80.98    3.69 
  -3   1   1   69.44    3.76 
  -2  -1   1   62.54    2.83 
   2  -1  -1   59.36    2.78 
  -2  -1   1   59.79    3.32 
  -2   1   1   61.18    2.86 
  -2   1   1   59.39    2.78 
  -2   1   1   50.62    2.76 
   2   1  -1   59.43    2.76 
  -1  -1   1   43.43    1.91 
  -1  -1   1   41.26    1.90 
   1  -1  -1   40.81    1.92 
   1  -1  -1   42.80    2.30 
  -1  -1   1   42.31    1.91 
   1  -1  -1   37.98    1.95 
  -1  -1   1   43.52    1.99 
   1  -1  -1   38.56    1.90 
   1   1  -1   39.66    1.92 
   1   1  -1   40.26    1.91 
  -1   1   1   41.46    1.95 
  -1   1   1   36.11    1.95 
   0  -1   1   19.11    0.94 
   0  -1  -1   18.91    0.92 
   0  -1   1   19.75    0.94 
   0  -1   1   19.72    0.93 
   0  -1  -1   18.76    0.93 
   0   1  -1   20.32    0.93 
   0   1  -1   20.81    0.93 
   0   1  -1   21.04    0.94 
  -1  -1  -1   41.26    1.98 
  -1  -1  -1   42.93    1.97 
   1  -1   1   41.34    1.94 
  -1  -1  -1   42.15    2.00 
   1  -1   1   43.99    2.23 
  -1   1  -1   40.77    1.99 
  -1   1  -1   40.22    1.97 
  -1   1  -1   41.63    2.04 
   2  -1   1   22.43    1.03 
  -2  -1  -1   21.84    1.06 
  -2  -1  -1   20.86    1.07 
  -2   1  -1   21.62    1.06 
  -2   1  -1   21.80    1.05 
   2   1   1   22.45    1.04 
  -2   1  -1   22.09    1.06 
   3  -1   1   93.05    4.39 
  -3  -1  -1   90.98    4.36 
  -3  -1  -1   94.80    4.31 
  -3  -1  -1   92.41    4.40 
  -3   1  -1   92.56    8.06 
   3   1   1   90.67    4.32 
  -3   1  -1   90.23    4.39 
  -3   1  -1   96.31    4.32 
  -4  -1  -1   47.96    2.46 
   4  -1   1   50.10    2.44 
  -4  -1  -1   50.26    3.57 
  -4  -1  -1   51.41    2.48 
   4   1   1   53.65    2.45 
  -4   1  -1   56.52    2.48 
  -4   1  -1   51.24    2.46 
  -4   1  -1   54.26    2.49 
  -5  -1  -1  154.07    7.31 
  -5  -1  -1  150.36    7.15 
   5  -1   1  152.70    7.12 
  -5  -1  -1  150.28    7.17 
  -5   1  -1  155.99    7.18 
   5   1   1  159.05    7.13 
  -5   1  -1  154.29    7.48 
   6  -1   1   10.04    0.51 
   6  -1   1    9.79    0.51 
   6  -1   1    9.81    0.52 
   6  -1   1    9.60    0.50 
   6  -1   1   10.03    0.50 
   6  -1   1    9.31    0.53 
   6   1   1    9.39    0.50 
   6   1   1    8.76    0.50 
   6   1   1    9.06    0.49 
   6   1   1    8.39    0.52 
   6   1   1    8.73    0.49 
   7  -1   1   31.26    1.51 
   7  -1   1   29.41    1.54 
   7  -1   1   31.20    1.51 
   7  -1   1   30.36    1.50 
   7  -1   1   31.15    1.52 
   7   1   1   31.09    1.50 
   7   1   1   33.04    1.51 
   7   1   1   31.80    1.52 
   7   1   1   31.48    1.52 
   8  -1   1    5.71    0.34 
   8  -1   1    5.85    0.34 
   8  -1   1    5.99    0.35 
   8  -1   1    5.84    0.35 
   8   1   1    4.92    0.33 
   8   1   1    5.27    0.34 
   8   1   1    5.53    0.34 
   8   1   1    4.98    0.34 
  -8   1  -1    5.14    0.36 
   9  -1   1   10.72    0.59 
   9  -1   1   11.29    0.59 
   9  -1   1   10.95    0.58 
   9   1   1   10.85    0.59 
   9   1   1   11.16    0.58 
   9   1   1   10.47    0.58 
  10  -1   1    3.46    0.22 
  10  -1   1    3.48    0.22 
  10  -1   1    3.51    0.23 
  10   1   1    3.41    0.22 
  10   1   1    3.17    0.22 
  10   1   1    3.33    0.22 
  10  -2  -1    1.96    0.16 
  10  -2  -1    2.03    0.16 
  10  -2  -1    2.11    0.16 
  10   2  -1    2.15    0.16 
  10   2  -1    2.00    0.17 
   9  -2  -1    3.52    0.24 
   9  -2  -1    3.32    0.21 
   9  -2  -1    3.65    0.24 
   9  -2  -1    3.55    0.25 
   9   2  -1    3.23    0.21 
   9   2  -1    3.04    0.24 
   9   2  -1    3.09    0.23 
  -9   2   1    2.97    0.26 
   8  -2  -1    6.90    0.37 
   8  -2  -1    6.73    0.39 
   8  -2  -1    6.99    0.40 
   8  -2  -1    7.05    0.40 
   8  -2  -1    6.64    0.41 
   8   2  -1    5.98    0.38 
  -8   2   1    6.20    0.42 
   8   2  -1    6.41    0.36 
   8   2  -1    6.24    0.39 
   8   2  -1    6.23    0.38 
   7  -2  -1   51.66    2.43 
   7  -2  -1   47.16    2.42 
   7  -2  -1   49.91    2.42 
   7  -2  -1   52.51    2.40 
   7  -2  -1   47.51    2.44 
  -7   2   1   53.11    2.45 
   7   2  -1   52.81    2.42 
   7   2  -1   55.95    2.40 
   7   2  -1   51.48    2.39 
   7   2  -1   52.50    2.43 
   7   2  -1   49.02    2.41 
   6  -2  -1   12.24    0.66 
   6  -2  -1   12.70    0.63 
   6  -2  -1   12.33    0.65 
   6  -2  -1   12.79    0.65 
   6  -2  -1   13.35    0.66 
   6  -2  -1   12.51    0.65 
   6   2  -1   13.16    0.63 
   6   2  -1   12.85    0.63 
   6   2  -1   13.34    0.66 
   6   2  -1   12.15    0.64 
   6   2  -1   12.17    0.64 
   5  -2  -1   58.21    2.81 
  -5  -2   1   60.96    2.82 
  -5   2   1   58.49    2.84 
   5   2  -1   59.73    2.82 
  -4  -2   1    4.27    0.26 
  -4  -2   1    4.37    0.28 
   4  -2  -1    4.69    0.29 
  -4  -2   1    4.52    0.29 
  -4   2   1    5.11    0.31 
   4   2  -1    5.09    0.30 
   3  -2  -1  149.22    6.92 
  -3  -2   1  153.97    6.97 
  -3  -2   1  149.15   10.04 
   3   2  -1  157.38    6.97 
  -3   2   1  155.37    7.12 
  -3   2   1  149.30    6.98 
  -3   2   1  127.82    6.91 
  -2  -2   1   55.00    2.47 
   2  -2  -1   52.39    2.42 
   2  -2  -1   49.01    2.46 
  -2  -2   1   55.44    2.55 
   2  -2  -1   47.11    2.43 
   2   2  -1   53.38    2.42 
  -2   2   1   55.78    2.48 
  -2   2   1   47.33    2.44 
  -2   2   1   53.76    2.47 
  -1  -2   1  268.56   12.11 
  -1  -2   1  291.01   16.23 
   1  -2  -1  240.34   12.15 
   1  -2  -1  259.88   14.09 
  -1   2   1  240.76   12.17 
   1   2  -1  257.71   12.07 
  -1   2   1  264.76   12.12 
   0  -2   1   22.28    1.09 
   0  -2   1   23.73    1.07 
   0  -2  -1   23.17    1.08 
   0   2  -1   23.07    1.08 
   0   2  -1   22.42    1.08 
   0   2   1   22.19    1.07 
   0   2  -1   22.54    1.07 
  -1  -2  -1  138.87    6.75 
   1  -2   1  136.81    6.75 
  -1   2  -1  153.95    6.89 
  -1   2  -1  145.86    8.44 
  -1   2  -1  143.96    6.78 
   2  -2   1  134.58    6.24 
  -2  -2  -1  121.28    7.81 
  -2   2  -1  136.51    6.40 
  -2   2  -1  135.70   10.29 
  -2   2  -1  139.00    6.39 
   3  -2   1   63.14    2.94 
  -3  -2  -1   61.13    3.00 
  -3  -2  -1   63.85    2.98 
  -3   2  -1   62.74    3.06 
  -3   2  -1   63.93    2.96 
   3   2   1   64.48    2.95 
  -3   2  -1   64.09    2.98 
  -4  -2  -1   21.70    1.06 
  -4  -2  -1   20.03    1.04 
   4  -2   1   20.74    1.01 
  -4  -2  -1   21.06    0.98 
  -4   2  -1   19.80    1.03 
  -4   2  -1   20.64    1.05 
  -4   2  -1   20.37    1.05 
   5  -2   1    1.12    0.13 
  -5  -2  -1    1.09    0.14 
  -5  -2  -1    1.26    0.10 
  -5  -2  -1    1.18    0.16 
  -5   2  -1    1.21    0.16 
   6  -2   1    4.46    0.28 
   6  -2   1    4.28    0.27 
   6  -2   1    4.80    0.28 
   6  -2   1    4.50    0.27 
   6  -2   1    4.28    0.30 
   6  -2   1    4.62    0.30 
   6   2   1    4.55    0.28 
   6   2   1    4.22    0.27 
   6   2   1    4.38    0.27 
   6   2   1    4.28    0.27 
   7  -2   1    2.01    0.21 
   7  -2   1    2.09    0.18 
   7  -2   1    2.05    0.17 
   7  -2   1    2.06    0.19 
   7  -2   1    2.00    0.20 
   7  -2   1    2.06    0.18 
   7   2   1    2.08    0.18 
  -7   2  -1    2.07    0.19 
   7   2   1    2.01    0.17 
   7   2   1    1.94    0.18 
   7   2   1    2.01    0.18 
   8  -2   1    1.80    0.17 
   8  -2   1    1.77    0.17 
   8  -2   1    1.91    0.19 
   8  -2   1    1.91    0.18 
   8   2   1    1.43    0.17 
   8   2   1    1.40    0.16 
   8   2   1    1.50    0.16 
   8   2   1    1.50    0.16 
  -8   2  -1    1.62    0.18 
   9  -2   1    7.85    0.46 
   9  -2   1    7.83    0.45 
   9  -2   1    7.61    0.45 
   9   2   1    8.77    0.46 
   9   2   1    7.85    0.45 
  -9   2  -1    7.92    0.49 
   9   2   1    8.59    0.45 
  10  -2   1    0.06    0.06 
  10  -2   1    0.09    0.06 
  10  -2   1    0.09    0.05 
  10   2   1    0.17    0.06 
  10   2   1    0.16    0.06 
  10   2   1    0.17    0.06 
  10  -3  -1    1.87    0.16 
  10  -3  -1    2.18    0.17 
  10  -3  -1    1.99    0.17 
  10   3  -1    2.00    0.15 
  10   3  -1    2.01    0.16 
 -10   3   1    1.94    0.16 
  -9   3   1    0.71    0.14 
   9   3  -1    0.70    0.11 
   9   3  -1    0.57    0.10 
   9   3  -1    0.69    0.09 
   8  -3  -1    3.01    0.24 
   8  -3  -1    3.18    0.24 
   8  -3  -1    3.12    0.24 
   8  -3  -1    3.01    0.25 
   8  -3  -1    3.15    0.21 
   8   3  -1    3.06    0.22 
   8   3  -1    3.33    0.25 
   8   3  -1    3.38    0.22 
  -8   3   1    3.44    0.28 
   7  -3  -1    6.64    0.39 
   7  -3  -1    6.89    0.37 
   7  -3  -1    7.17    0.40 
   7  -3  -1    6.87    0.39 
   7  -3  -1    6.27    0.39 
   7  -3  -1    6.24    0.41 
   7   3  -1    6.83    0.39 
   7   3  -1    6.68    0.38 
   7   3  -1    7.22    0.37 
  -7   3   1    7.06    0.43 
   7   3  -1    6.90    0.37 
   7   3  -1    6.50    0.38 
   6  -3  -1    2.67    0.20 
   6  -3  -1    2.89    0.22 
   6  -3  -1    2.70    0.20 
   6  -3  -1    2.87    0.19 
   6  -3  -1    3.00    0.21 
   6  -3  -1    2.71    0.20 
  -6   3   1    2.91    0.21 
   6   3  -1    2.89    0.19 
   6   3  -1    3.19    0.19 
   6   3  -1    2.90    0.19 
   6   3  -1    3.01    0.19 
   6   3  -1    2.94    0.20 
   6   3  -1    2.76    0.19 
   5  -3  -1    4.31    0.29 
  -5  -3   1    4.20    0.24 
   5   3  -1    4.17    0.29 
  -5   3   1    3.87    0.25 
  -5   3   1    3.98    0.30 
  -4  -3   1    2.10    0.17 
  -4  -3   1    2.13    0.14 
  -4  -3   1    2.22    0.17 
   4  -3  -1    2.06    0.17 
   4   3  -1    2.18    0.18 
  -4   3   1    2.02    0.19 
   3  -3  -1    7.77    0.45 
  -3  -3   1    7.66    0.44 
  -3  -3   1    7.96    0.42 
  -3   3   1    8.30    0.51 
  -3   3   1    9.03    0.43 
   3   3  -1    9.45    0.46 
  -3   3   1    9.37    0.47 
  -2  -3   1   21.66    0.98 
   2  -3  -1   18.78    0.97 
   2  -3  -1   17.65    1.00 
   2   3  -1   22.44    0.99 
  -2   3   1   22.40    1.00 
  -2   3   1   18.84    1.01 
  -2   3   1   21.64    0.97 
   1  -3  -1  816.20   47.88 
   1  -3  -1  834.18   43.99 
  -1  -3   1 1000.00   47.49 
  -1  -3   1  855.80   42.21 
  -1   3   1  881.19   45.72 
   0  -3  -1   19.67    0.99 
   0  -3  -1   22.17    1.00 
   0  -3   1   20.51    0.97 
   0  -3   1   18.65    1.07 
   0   3  -1   21.31    0.97 
   0   3  -1   19.94    1.00 
   0   3   1   21.40    0.98 
   0   3  -1   21.84    0.99 
  -1  -3  -1  332.60   18.25 
  -1   3  -1  332.93   15.63 
  -1   3  -1  332.66   15.75 
  -1   3  -1  341.96   20.20 
   2  -3   1   74.18    3.57 
  -2  -3  -1   71.62    3.58 
  -2   3  -1   77.44    3.55 
  -2   3  -1   76.01    3.58 
  -2   3  -1   76.38    3.65 
   3  -3   1  266.58   12.39 
  -3  -3  -1  251.76   14.14 
  -3  -3  -1  272.81   12.66 
  -3   3  -1  264.11   12.61 
  -3   3  -1  268.52   12.56 
  -3   3  -1  272.43   12.75 
  -4  -3  -1    2.45    0.14 
   4  -3   1    2.43    0.18 
  -4  -3  -1    2.57    0.21 
  -4  -3  -1    2.47    0.21 
  -4   3  -1    2.45    0.22 
  -4   3  -1    2.40    0.19 
  -4   3  -1    2.65    0.22 
  -5  -3  -1   64.28    3.02 
  -5  -3  -1   59.97    2.93 
  -5   3  -1   59.86    2.95 
  -5   3  -1   66.98    3.05 
  -5   3  -1   63.87    3.03 
   6  -3   1    5.65    0.35 
   6  -3   1    5.49    0.34 
   6  -3   1    5.89    0.35 
   6  -3   1    5.66    0.36 
   6  -3   1    5.59    0.34 
   6  -3   1    5.30    0.37 
   6  -3   1    5.49    0.32 
  -6   3  -1    6.81    0.37 
   6   3   1    6.52    0.35 
   6   3   1    6.36    0.35 
   6   3   1    6.23    0.34 
   6   3   1    6.44    0.35 
   7  -3   1   61.75    2.91 
   7  -3   1   59.89    2.92 
   7  -3   1   63.77    2.88 
   7  -3   1   62.13    2.88 
   7  -3   1   61.76    2.87 
   7  -3   1   60.91    2.89 
   7   3   1   60.43    2.88 
   7   3   1   61.36    2.87 
   7   3   1   61.32    2.88 
   7   3   1   58.15    2.87 
  -7   3  -1   60.25    2.92 
   8  -3   1    3.21    0.24 
   8  -3   1    2.99    0.26 
   8  -3   1    3.27    0.23 
   8  -3   1    2.88    0.23 
   8  -3   1    3.15    0.23 
  -8   3  -1    2.95    0.26 
   8   3   1    2.87    0.22 
   8   3   1    2.90    0.22 
   8   3   1    2.83    0.23 
   8   3   1    2.73    0.22 
   9  -3   1   21.61    1.09 
   9  -3   1   22.24    1.10 
   9  -3   1   22.73    1.11 
   9   3   1   22.85    1.09 
   9   3   1   22.09    1.09 
   9   3   1   21.69    1.09 
  -9   3  -1   21.69    1.15 
  10  -3   1    2.88    0.20 
  10  -3   1    2.81    0.20 
  10  -3   1    2.74    0.18 
  10   3   1    2.78    0.18 
 -10   3  -1    2.57    0.19 
  10   3   1    2.62    0.18 
  10  -4  -1    4.02    0.25 
  10  -4  -1    4.16    0.25 
  10  -4  -1    4.11    0.25 
  10   4  -1    3.95    0.24 
 -10   4   1    4.08    0.26 
   9  -4  -1   11.20    0.57 
   9  -4  -1   11.32    0.58 
   9  -4  -1   10.76    0.54 
   9  -4  -1   11.11    0.57 
   9   4  -1    9.84    0.55 
   9   4  -1    9.91    0.53 
  -9   4   1   10.67    0.63 
   9   4  -1    9.99    0.54 
  -9   4   1    9.83    0.57 
   8  -4  -1    2.94    0.23 
   8  -4  -1    3.04    0.23 
   8  -4  -1    2.99    0.23 
   8  -4  -1    3.04    0.25 
   8  -4  -1    3.08    0.20 
   8   4  -1    2.84    0.20 
   8   4  -1    3.06    0.20 
   8   4  -1    2.74    0.22 
  -8   4   1    2.87    0.27 
   8   4  -1    2.71    0.21 
   7  -4  -1   36.72    1.66 
   7  -4  -1   35.31    1.68 
   7  -4  -1   35.72    1.65 
   7  -4  -1   37.02    1.62 
   7  -4  -1   34.49    1.65 
   7  -4  -1   35.84    1.65 
   7   4  -1   31.93    1.62 
   7   4  -1   31.80    1.64 
   7   4  -1   32.65    1.62 
  -7   4   1   34.25    1.70 
   7   4  -1   30.21    1.62 
   6  -4  -1    7.42    0.42 
   6  -4  -1    7.44    0.40 
   6  -4  -1    7.38    0.37 
   6  -4  -1    7.44    0.40 
   6  -4  -1    7.58    0.40 
   6  -4  -1    7.33    0.45 
   6  -4  -1    7.63    0.40 
   6   4  -1    6.67    0.37 
   6   4  -1    6.20    0.38 
   6   4  -1    6.65    0.39 
   6   4  -1    6.23    0.38 
  -6   4   1    6.80    0.42 
   6   4  -1    6.70    0.37 
  -5  -4   1   95.53    4.43 
   5  -4  -1   97.27    4.44 
  -5   4   1   94.39    4.47 
  -5   4   1   91.30    4.41 
  -4  -4   1   21.70    1.08 
  -4  -4   1   23.07    1.06 
   4  -4  -1   22.02    1.09 
  -4   4   1   21.26    1.12 
   3  -4  -1   37.67    1.77 
   3  -4  -1   41.16    1.81 
  -3  -4   1   40.32    1.79 
  -3   4   1   33.77    1.78 
  -3   4   1   36.61    1.82 
  -2  -4   1   21.72    1.02 
   2  -4  -1   19.04    1.04 
  -2  -4   1   19.92    0.99 
  -2   4   1   23.34    1.03 
  -1  -4   1    0.84    0.07 
  -1  -4   1    0.74    0.10 
   1  -4  -1    0.91    0.12 
   0  -4  -1   17.65    0.90 
   0  -4   1   16.67    0.87 
   0   4  -1   18.93    0.89 
   0   4  -1   19.07    0.91 
   0   4   1   18.66    0.89 
   0   4  -1   18.85    0.87 
  -1  -4  -1   47.67    2.24 
  -1   4  -1   46.62    2.23 
  -1   4  -1   46.95    2.20 
  -1   4  -1   45.97    2.19 
   2  -4   1   42.67    2.31 
  -2  -4  -1   48.83    2.37 
  -2   4  -1   52.21    2.31 
  -2   4  -1   49.76    2.30 
  -2   4  -1   50.35    2.34 
   3  -4   1   24.46    1.20 
  -3  -4  -1   23.97    1.18 
  -3   4  -1   24.92    1.23 
  -3   4  -1   25.85    1.28 
  -3   4  -1   26.41    1.25 
   4  -4   1    3.62    0.25 
  -4  -4  -1    3.61    0.21 
  -4  -4  -1    3.54    0.28 
  -4   4  -1    4.30    0.30 
  -4   4  -1    4.37    0.28 
  -4   4  -1    4.11    0.27 
  -4   4  -1    4.64    0.33 
  -5  -4  -1    0.22    0.09 
  -5  -4  -1    0.22    0.08 
  -5   4  -1    0.20    0.06 
  -5   4  -1    0.19    0.08 
   6  -4   1    3.76    0.25 
   6  -4   1    4.05    0.28 
   6  -4   1    4.11    0.29 
   6  -4   1    4.16    0.27 
   6  -4   1    4.04    0.25 
   6  -4   1    4.30    0.26 
   6  -4   1    4.10    0.23 
   6   4   1    3.75    0.25 
   6   4   1    4.12    0.26 
   6   4   1    3.81    0.24 
  -6   4  -1    4.06    0.29 
   6   4   1    3.73    0.25 
   6   4   1    3.80    0.25 
   7  -4   1    5.05    0.36 
   7  -4   1    5.48    0.34 
   7  -4   1    5.27    0.35 
   7  -4   1    5.09    0.32 
   7  -4   1    5.68    0.33 
   7  -4   1    5.52    0.33 
  -7   4  -1    5.67    0.38 
   7   4   1    5.01    0.32 
   7   4   1    4.96    0.32 
   7   4   1    5.12    0.32 
   7   4   1    4.89    0.32 
   8  -4   1    4.58    0.29 
   8  -4   1    4.53    0.31 
   8  -4   1    4.63    0.31 
   8  -4   1    4.56    0.30 
   8  -4   1    4.43    0.33 
   8   4   1    4.42    0.29 
   8   4   1    4.48    0.29 
   8   4   1    4.35    0.28 
   8   4   1    4.35    0.29 
   9  -4   1    2.94    0.22 
   9  -4   1    3.33    0.24 
   9  -4   1    3.49    0.24 
   9  -4   1    3.02    0.22 
  -9   4  -1    2.84    0.26 
  -9   4  -1    2.69    0.22 
   9   4   1    2.77    0.21 
   9   4   1    2.81    0.21 
   9   4   1    2.61    0.21 
  10  -4   1    0.38    0.07 
  10  -4   1    0.40    0.08 
  10  -4   1    0.52    0.09 
 -10   4  -1    0.40    0.08 
  10  -5  -1    1.84    0.15 
  10  -5  -1    1.90    0.15 
  10  -5  -1    1.75    0.15 
 -10   5   1    1.77    0.15 
  10   5  -1    1.80    0.18 
   9  -5  -1    6.49    0.38 
   9  -5  -1    6.58    0.39 
   9  -5  -1    6.77    0.39 
   9   5  -1    6.34    0.35 
   9   5  -1    6.56    0.37 
  -9   5   1    6.47    0.39 
   8  -5  -1    7.25    0.42 
   8  -5  -1    7.82    0.44 
   8  -5  -1    7.66    0.45 
   8  -5  -1    7.30    0.39 
   8  -5  -1    7.66    0.43 
   8   5  -1    6.84    0.40 
   8   5  -1    7.26    0.39 
   8   5  -1    6.90    0.39 
  -8   5   1    7.01    0.48 
   8   5  -1    6.61    0.41 
  -8   5   1    6.82    0.42 
   7  -5  -1    0.58    0.11 
   7  -5  -1    0.41    0.10 
   7  -5  -1    0.49    0.10 
   7  -5  -1    0.43    0.09 
   7  -5  -1    0.68    0.10 
   7  -5  -1    0.56    0.12 
  -7   5   1    0.52    0.12 
   7   5  -1    0.67    0.10 
   7   5  -1    0.45    0.10 
   7   5  -1    0.54    0.09 
   7   5  -1    0.50    0.09 
   7   5  -1    0.77    0.11 
  -7   5   1    0.63    0.14 
   6  -5  -1    2.24    0.17 
   6  -5  -1    2.53    0.16 
   6  -5  -1    2.39    0.20 
   6  -5  -1    2.42    0.19 
   6  -5  -1    2.49    0.21 
   6  -5  -1    2.46    0.19 
   6  -5  -1    1.82    0.32 
   6  -5  -1    2.57    0.19 
   6  -5  -1    2.46    0.18 
   6   5  -1    2.21    0.18 
  -6   5   1    2.25    0.21 
   6   5  -1    2.24    0.16 
   6   5  -1    2.46    0.16 
   6   5  -1    2.32    0.17 
   6   5  -1    2.30    0.18 
   5  -5  -1    4.51    0.31 
  -5   5   1    4.14    0.33 
  -5   5   1    4.47    0.30 
  -4  -5   1   11.90    0.59 
   4  -5  -1   12.17    0.62 
  -4   5   1   11.05    0.64 
  -4   5   1   10.82    0.61 
   3  -5  -1  189.47    8.84 
  -3  -5   1  190.72    8.94 
   3  -5  -1  171.64    8.80 
  -3   5   1  195.26    8.86 
   2  -5  -1   26.57    1.37 
  -2  -5   1   27.88    1.35 
   2  -5  -1   27.05    1.34 
  -2   5   1   29.65    1.35 
   1  -5  -1   47.54    2.26 
  -1  -5   1   46.04    2.20 
  -1  -5   1   44.98    2.24 
  -1   5   1   50.65    2.23 
   0  -5  -1   33.28    1.55 
   0   5  -1   32.38    1.51 
   0   5   1   32.13    1.52 
   0   5  -1   30.34    1.55 
  -1  -5  -1  409.89   17.54 
  -1   5  -1  352.99   17.32 
  -1   5  -1  354.37   17.39 
  -1   5  -1  366.88   17.62 
  -2  -5  -1    2.66    0.19 
  -2   5  -1    3.01    0.24 
  -2   5  -1    3.03    0.21 
  -2   5  -1    3.15    0.21 
   3  -5   1  164.14    7.75 
   3  -5   1  158.58    7.66 
  -3  -5  -1  171.93    7.78 
  -3   5  -1  154.42    7.75 
  -3   5  -1  165.03    7.81 
  -3   5  -1  168.46    7.74 
  -4  -5  -1   24.07    1.27 
  -4  -5  -1   24.07    1.19 
   4  -5   1   24.75    1.23 
  -4   5  -1   25.72    1.25 
  -4   5  -1   24.92    1.32 
  -4   5  -1   26.06    1.24 
  -4   5  -1   26.35    1.28 
   5  -5   1  111.12    5.05 
   5  -5   1  102.48    5.08 
  -5  -5  -1  112.28    5.11 
   5  -5   1  105.94    5.02 
  -5   5  -1  109.93    5.06 
   6  -5   1    2.81    0.18 
   6  -5   1    2.73    0.20 
   6  -5   1    2.51    0.23 
   6  -5   1    2.68    0.20 
   6  -5   1    2.73    0.22 
   6  -5   1    2.83    0.20 
   6  -5   1    2.72    0.20 
   6   5   1    2.85    0.20 
   6   5   1    2.75    0.20 
   6   5   1    2.74    0.20 
  -6   5  -1    3.02    0.25 
   6   5   1    2.74    0.19 
   6   5   1    2.79    0.18 
   6   5   1    2.70    0.19 
   6   5   1    2.84    0.19 
   7  -5   1   32.43    1.56 
   7  -5   1   33.50    1.57 
   7  -5   1   31.94    1.61 
   7  -5   1   27.74    1.55 
   7  -5   1   32.71    1.59 
   7  -5   1   34.41    1.56 
   7  -5   1   33.51    1.56 
  -7   5  -1   33.49    1.63 
   7   5   1   32.32    1.55 
   7   5   1   31.50    1.55 
   7   5   1   31.43    1.54 
  -7   5  -1   31.89    1.61 
   7   5   1   30.49    1.54 
   8  -5   1    8.13    0.47 
   8  -5   1    8.30    0.46 
   8  -5   1    8.27    0.46 
   8  -5   1    8.23    0.46 
   8  -5   1    7.84    0.50 
   8   5   1    7.92    0.44 
   8   5   1    7.43    0.44 
   8   5   1    7.64    0.44 
  -8   5  -1    8.31    0.53 
  -8   5  -1    7.97    0.47 
   8   5   1    7.66    0.45 
   9  -5   1   10.42    0.53 
   9  -5   1   11.33    0.55 
   9  -5   1   11.07    0.54 
   9  -5   1   11.33    0.53 
   9   5   1    8.63    0.51 
  -9   5  -1    9.14    0.53 
  -9   5  -1    9.26    0.59 
   9   5   1    8.58    0.51 
   9   5   1    9.16    0.51 
  10  -5   1    1.10    0.10 
  10  -5   1    0.99    0.11 
  10  -5   1    1.17    0.12 
 -10   5  -1    1.21    0.11 
  10  -6  -1    0.35    0.07 
  10  -6  -1    0.40    0.07 
  10  -6  -1    0.35    0.07 
 -10   6   1    0.33    0.08 
   9  -6  -1   14.21    0.73 
   9  -6  -1   15.14    0.75 
   9  -6  -1   14.72    0.73 
  -9   6   1   14.27    0.81 
   9   6  -1   14.15    0.71 
  -9   6   1   14.46    0.75 
  -9   6   1   13.61    0.72 
   8  -6  -1    4.02    0.27 
   8  -6  -1    3.79    0.23 
   8  -6  -1    3.64    0.28 
   8  -6  -1    3.87    0.25 
   8  -6  -1    3.70    0.25 
   8   6  -1    2.94    0.22 
   8   6  -1    3.13    0.22 
  -8   6   1    3.14    0.25 
   8   6  -1    3.00    0.23 
  -8   6   1    3.48    0.31 
   8   6  -1    2.83    0.22 
   7  -6  -1   32.70    1.58 
   7  -6  -1   31.89    1.58 
   7  -6  -1   33.63    1.60 
   7  -6  -1   30.09    1.62 
   7  -6  -1   33.54    1.62 
   7  -6  -1   33.43    1.56 
   7   6  -1   32.43    1.57 
   7   6  -1   32.99    1.58 
   7   6  -1   34.38    1.56 
  -7   6   1   35.61    1.68 
   7   6  -1   30.49    1.57 
   7   6  -1   33.71    1.56 
  -7   6   1   31.54    1.60 
   6  -6  -1    8.34    0.43 
   6  -6  -1    8.15    0.45 
   6  -6  -1    8.25    0.45 
   6  -6  -1    8.19    0.46 
   6  -6  -1    7.97    0.48 
   6  -6  -1    7.71    0.48 
   6  -6  -1    8.18    0.45 
   6  -6  -1    7.47    0.44 
   6   6  -1    8.40    0.44 
   6   6  -1    8.71    0.46 
   6   6  -1    8.43    0.45 
   6   6  -1    8.47    0.43 
  -6   6   1    9.07    0.52 
  -6   6   1    8.16    0.46 
   5  -6  -1   50.55    2.71 
   5  -6  -1   57.89    2.69 
   5  -6  -1   56.78    2.73 
   5  -6  -1   58.87    2.71 
   5  -6  -1   58.95    2.77 
   5   6  -1   58.22    2.69 
   5   6  -1   58.99    2.70 
   5   6  -1   58.82    2.69 
  -5   6   1   60.52    2.77 
  -5   6   1   58.34    2.81 
   4  -6  -1   18.21    0.89 
  -4   6   1   17.00    0.92 
  -4   6   1   16.21    0.88 
   3  -6  -1  145.26    6.97 
  -3   6   1  153.29    6.94 
  -2  -6   1    8.69    0.50 
   2  -6  -1    8.42    0.52 
   2  -6  -1    8.26    0.48 
  -2   6   1   10.34    0.51 
   1  -6  -1   40.06    1.96 
  -1  -6   1   36.74    1.94 
  -1   6   1   43.78    1.92 
   0  -6  -1   73.90    3.27 
   0   6  -1   66.43    3.25 
   0   6   1   66.42    3.21 
   0   6   1   71.53    3.23 
   0   6  -1   70.12    3.29 
   0   6  -1   65.81    3.25 
   1  -6   1   83.66    3.97 
  -1  -6  -1   82.12    4.08 
  -1   6  -1   86.51    3.93 
  -1   6  -1   85.14    3.96 
  -1   6  -1   83.06    3.97 
  -2  -6  -1   63.40    2.98 
  -2   6  -1   64.38    2.99 
  -2   6  -1   62.29    3.04 
  -2   6  -1   63.22    2.98 
   3  -6   1   12.96    0.64 
   3  -6   1   13.08    0.65 
  -3  -6  -1   13.07    0.65 
  -3   6  -1   12.41    0.69 
  -3   6  -1   11.91    0.67 
  -3   6  -1   12.06    0.73 
   4  -6   1    9.83    0.55 
  -4  -6  -1   10.03    0.53 
  -4   6  -1   10.10    0.57 
  -4   6  -1   10.26    0.60 
  -4   6  -1   10.45    0.57 
  -4   6  -1   10.97    0.66 
  -5  -6  -1    0.87    0.15 
   5  -6   1    0.93    0.11 
  -5  -6  -1    0.90    0.06 
   5  -6   1    1.05    0.12 
   5  -6   1    0.91    0.13 
   5  -6   1    0.73    0.25 
  -5   6  -1    1.03    0.15 
   5   6   1    0.83    0.10 
   5   6   1    0.76    0.10 
   5   6   1    1.18    0.12 
   5   6   1    0.87    0.09 
   5   6   1    0.79    0.10 
   6  -6   1    0.91    0.12 
   6  -6   1    0.69    0.26 
   6  -6   1    1.00    0.12 
   6  -6   1    0.73    0.11 
   6  -6   1    0.81    0.13 
   6  -6   1    0.92    0.12 
   6  -6   1    0.88    0.14 
   6  -6   1    0.75    0.10 
   6   6   1    1.03    0.11 
   6   6   1    1.10    0.12 
   6   6   1    1.16    0.13 
   6   6   1    1.25    0.13 
   6   6   1    0.83    0.12 
   6   6   1    1.08    0.11 
  -6   6  -1    1.22    0.17 
   6   6   1    1.10    0.11 
  -6   6  -1    1.05    0.13 
   7  -6   1   16.44    0.82 
   7  -6   1   16.36    0.86 
   7  -6   1   16.68    0.82 
   7  -6   1   16.31    0.83 
   7  -6   1   16.46    0.88 
   7  -6   1   16.17    0.81 
   7   6   1   15.15    0.80 
  -7   6  -1   16.00    0.83 
   7   6   1   15.49    0.80 
   7   6   1   15.76    0.81 
   7   6   1   15.42    0.81 
   7   6   1   15.45    0.80 
   7   6   1   15.78    0.81 
  -7   6  -1   15.80    0.80 
   8  -6   1    3.24    0.24 
   8  -6   1    3.36    0.23 
   8  -6   1    3.27    0.23 
   8  -6   1    3.42    0.24 
   8  -6   1    3.13    0.27 
   8   6   1    2.72    0.21 
   8   6   1    2.35    0.21 
   8   6   1    2.57    0.20 
  -8   6  -1    2.77    0.28 
   8   6   1    2.48    0.21 
  -8   6  -1    2.76    0.23 
   9  -6   1    7.04    0.39 
   9  -6   1    7.35    0.40 
   9  -6   1    6.51    0.38 
   9  -6   1    6.86    0.38 
  -9   6  -1    6.58    0.40 
  -9   6  -1    6.44    0.45 
  10  -6   1    1.46    0.16 
 -10   6  -1    1.23    0.11 
 -10   7   1    0.90    0.10 
   9  -7  -1    1.00    0.13 
   9  -7  -1    1.23    0.15 
   9  -7  -1    1.17    0.13 
  -9   7   1    1.10    0.13 
  -9   7   1    1.20    0.15 
   9   7  -1    1.10    0.11 
  -9   7   1    1.17    0.17 
   8  -7  -1    1.78    0.20 
   8  -7  -1    1.90    0.18 
   8  -7  -1    1.69    0.17 
   8  -7  -1    1.82    0.19 
   8   7  -1    1.89    0.16 
   8   7  -1    2.04    0.16 
  -8   7   1    2.00    0.19 
   8   7  -1    1.71    0.16 
   7  -7  -1   18.82    0.91 
   7  -7  -1   18.82    0.97 
   7  -7  -1   19.18    0.95 
   7  -7  -1   17.47    0.97 
   7  -7  -1   18.84    0.93 
   7  -7  -1   17.63    0.92 
   7   7  -1   18.28    0.90 
   7   7  -1   18.36    0.91 
   7   7  -1   18.26    0.93 
  -7   7   1   18.33    0.95 
   7   7  -1   17.80    0.92 
  -7   7   1   19.15    1.02 
   6  -7  -1    3.82    0.24 
   6  -7  -1    3.85    0.26 
   6  -7  -1    3.91    0.22 
   6  -7  -1    3.59    0.28 
   6  -7  -1    2.87    0.45 
   6  -7  -1    3.69    0.27 
   6  -7  -1    3.82    0.24 
   6  -7  -1    3.57    0.24 
   6   7  -1    3.34    0.22 
   6   7  -1    3.38    0.22 
   6   7  -1    3.51    0.25 
   6   7  -1    3.33    0.23 
  -6   7   1    3.54    0.30 
  -6   7   1    3.21    0.25 
   5  -7  -1    3.42    0.26 
   5  -7  -1    3.64    0.23 
   5  -7  -1    3.70    0.22 
   5  -7  -1    3.77    0.24 
   5  -7  -1    3.60    0.26 
   5  -7  -1    2.99    0.44 
   5   7  -1    3.81    0.22 
  -5   7   1    3.69    0.25 
   5   7  -1    3.93    0.22 
   5   7  -1    4.16    0.25 
  -5   7   1    4.04    0.30 
   5   7  -1    3.93    0.24 
   5   7  -1    3.61    0.23 
   4  -7  -1    5.33    0.29 
   4  -7  -1    5.19    0.35 
  -4   7   1    5.65    0.38 
  -4   7   1    5.84    0.36 
   3  -7  -1   40.76    1.94 
  -3   7   1   42.02    1.98 
  -3   7   1   38.72    1.94 
   2  -7  -1    6.22    0.36 
  -2   7   1    5.06    0.35 
  -2   7   1    5.65    0.35 
   1  -7  -1   28.35    1.37 
   1   7  -1   26.41    1.25 
  -1   7   1   26.63    1.31 
  -1   7   1   25.46    1.31 
   0  -7  -1   20.28    1.03 
   0   7   1   18.95    0.97 
   0   7  -1   20.25    0.98 
   0   7   1   19.90    0.99 
   0   7  -1   19.89    0.97 
   1  -7   1   48.50    2.54 
  -1  -7  -1   60.54    2.58 
   1  -7   1   53.08    2.59 
  -1   7  -1   52.07    2.54 
  -1   7  -1   53.80    2.52 
  -1   7  -1   53.30    2.59 
  -2  -7  -1    6.17    0.38 
  -2   7  -1    6.10    0.42 
  -2   7  -1    5.46    0.38 
  -2   7  -1    6.26    0.37 
  -2   7  -1    6.35    0.38 
  -3  -7  -1   13.67    0.71 
   3  -7   1   12.68    0.69 
  -3   7  -1   14.54    0.81 
  -3   7  -1   13.73    0.73 
  -3   7  -1   12.85    0.71 
  -4  -7  -1   11.13    0.60 
   4  -7   1   10.84    0.61 
  -4   7  -1   12.13    0.67 
   5  -7   1   45.14    2.05 
   5  -7   1   44.77    2.07 
   5  -7   1   43.14    2.03 
   5  -7   1   44.94    2.04 
  -5  -7  -1   44.59    2.02 
   5  -7   1   43.81    2.09 
   5   7   1   42.12    2.01 
   5   7   1   43.96    2.05 
  -5   7  -1   39.05    2.05 
   5   7   1   41.77    2.04 
   5   7   1   40.46    2.03 
   5   7   1   44.72    2.04 
   5   7   1   41.99    2.02 
   6  -7   1    8.78    0.45 
   6  -7   1    8.98    0.49 
   6  -7   1    9.27    0.45 
   6  -7   1    8.96    0.46 
   6  -7   1    8.84    0.51 
   6  -7   1    6.92    0.69 
   6  -7   1    9.11    0.47 
   6   7   1    7.61    0.44 
   6   7   1    7.51    0.42 
   6   7   1    7.67    0.42 
   6   7   1    7.97    0.45 
   6   7   1    7.46    0.44 
  -6   7  -1    7.54    0.44 
  -6   7  -1    7.04    0.45 
   6   7   1    7.03    0.43 
   7  -7   1    9.16    0.57 
   7  -7   1    9.19    0.56 
   7  -7   1    9.09    0.52 
   7  -7   1    9.24    0.52 
   7  -7   1    9.19    0.53 
   7  -7   1    8.92    0.52 
   7   7   1   10.07    0.53 
  -7   7  -1    9.83    0.52 
   7   7   1    9.61    0.51 
   7   7   1    9.71    0.52 
  -7   7  -1   10.24    0.62 
  -7   7  -1   10.18    0.55 
   7   7   1    9.70    0.50 
   8  -7   1    8.98    0.52 
   8  -7   1    9.03    0.58 
   8  -7   1    9.68    0.57 
   8  -7   1    9.19    0.53 
   8  -7   1    9.56    0.54 
   8  -7   1    9.37    0.53 
  -8   7  -1   10.97    0.56 
   8   7   1    9.62    0.52 
  -8   7  -1   11.05    0.63 
   9  -7   1   11.27    0.62 
   9  -7   1   11.63    0.62 
   9  -7   1   12.56    0.62 
   9  -7   1   11.33    0.65 
   9  -7   1   12.36    0.63 
  -9   7  -1   13.08    0.64 
  -9   7  -1   12.08    0.69 
   9  -8  -1   10.61    0.56 
   9  -8  -1    9.48    0.50 
   9  -8  -1    8.74    0.48 
   9   8  -1    8.56    0.46 
  -9   8   1    9.69    0.51 
   9   8  -1    8.33    0.46 
  -9   8   1    8.82    0.48 
  -9   8   1    8.94    0.56 
   8  -8  -1    6.37    0.35 
   8  -8  -1    6.08    0.35 
   8  -8  -1    6.52    0.40 
   8  -8  -1    6.54    0.38 
  -8   8   1    5.81    0.35 
  -8   8   1    5.80    0.37 
   8   8  -1    5.56    0.33 
  -8   8   1    5.54    0.43 
   8   8  -1    5.60    0.33 
   8   8  -1    5.34    0.34 
   8   8  -1    5.35    0.35 
   7  -8  -1    9.91    0.56 
   7  -8  -1    9.94    0.56 
   7  -8  -1   10.62    0.57 
   7  -8  -1   10.03    0.61 
   7  -8  -1   10.51    0.58 
   7  -8  -1   10.26    0.61 
   7   8  -1   11.15    0.56 
   7   8  -1   10.76    0.58 
   7   8  -1   11.45    0.55 
  -7   8   1   11.09    0.60 
   7   8  -1   11.09    0.57 
   6  -8  -1    3.60    0.28 
   6  -8  -1    3.52    0.26 
   6  -8  -1    3.50    0.25 
   6  -8  -1    3.40    0.29 
   6  -8  -1    3.44    0.25 
   6   8  -1    3.77    0.23 
   6   8  -1    4.07    0.27 
   6   8  -1    3.86    0.25 
  -6   8   1    4.04    0.27 
   6   8  -1    3.79    0.24 
  -6   8   1    4.11    0.33 
   5  -8  -1   95.18    4.31 
   5  -8  -1   97.07    4.32 
   5  -8  -1   95.18    4.35 
   5  -8  -1   79.22    4.69 
  -5  -8   1   96.03    4.34 
   5  -8  -1   90.10    4.36 
   5   8  -1   98.29    4.33 
  -5   8   1   95.01    4.40 
   5   8  -1   93.78    4.30 
  -5   8   1   92.45    4.33 
   5   8  -1   92.62    4.31 
   5   8  -1   91.75    4.31 
   5   8  -1   90.76    4.30 
   4  -8  -1    0.63    0.09 
   4  -8  -1    0.85    0.13 
  -4   8   1    0.74    0.13 
  -4   8   1    0.79    0.14 
   3  -8  -1  178.90    8.75 
  -3   8   1  187.53    8.52 
   2  -8  -1    6.35    0.40 
  -2   8   1    6.33    0.41 
  -2   8   1    6.81    0.41 
   1  -8  -1   83.01    4.03 
   1  -8  -1   72.52    3.97 
   1   8  -1   88.65    3.92 
  -1   8   1   88.79    3.97 
  -1   8   1   89.79    3.97 
   0  -8  -1   16.06    0.88 
   0   8  -1   16.04    0.81 
   0   8   1   16.01    0.80 
   0   8  -1   16.24    0.81 
   0   8   1   15.85    0.82 
   1  -8   1   13.09    0.70 
   1  -8   1   13.73    0.76 
  -1  -8  -1   14.46    0.74 
  -1   8  -1   11.51    0.69 
  -1   8  -1   12.10    0.67 
  -2  -8  -1   12.21    0.66 
  -2   8  -1   11.53    0.63 
  -2   8  -1   10.89    0.65 
   3  -8   1   16.55    0.87 
  -3  -8  -1   17.72    0.90 
  -3   8  -1   16.98    0.89 
  -3   8  -1   16.18    0.88 
  -3   8  -1   17.10    0.90 
  -4  -8  -1    8.82    0.47 
   4  -8   1    8.04    0.47 
   4   8   1    7.56    0.42 
  -4   8  -1    7.57    0.51 
   4   8   1    8.29    0.48 
  -4   8  -1    8.12    0.49 
   4   8   1    7.77    0.44 
  -4   8  -1    7.92    0.49 
   5  -8   1    1.97    0.16 
  -5  -8  -1    2.40    0.16 
   5  -8   1    2.18    0.17 
   5  -8   1    2.06    0.20 
   5  -8   1    1.62    0.37 
   5  -8   1    2.27    0.19 
   5   8   1    2.31    0.18 
   5   8   1    2.23    0.17 
   5   8   1    2.06    0.16 
   5   8   1    2.07    0.16 
  -5   8  -1    2.26    0.23 
  -5   8  -1    2.13    0.17 
  -5   8  -1    2.12    0.19 
   5   8   1    2.13    0.17 
   5   8   1    2.08    0.15 
   6  -8   1    1.40    0.15 
   6  -8   1    1.43    0.18 
   6  -8   1    1.54    0.16 
   6  -8   1    1.45    0.19 
  -6   8  -1    1.70    0.16 
   6   8   1    1.61    0.15 
   6   8   1    1.61    0.16 
   6   8   1    1.74    0.17 
   6   8   1    1.73    0.15 
  -6   8  -1    1.72    0.22 
  -6   8  -1    1.85    0.18 
   6   8   1    1.64    0.15 
   6   8   1    1.63    0.14 
   7  -8   1    0.60    0.11 
   7  -8   1    0.60    0.13 
   7  -8   1    0.58    0.14 
   7  -8   1    0.83    0.14 
   7  -8   1    0.46    0.10 
  -7   8  -1    0.84    0.14 
  -7   8  -1    0.73    0.17 
  -7   8  -1    0.82    0.13 
   7   8   1    0.67    0.09 
   7   8   1    0.83    0.13 
   7   8   1    0.79    0.13 
   7   8   1    0.70    0.11 
   8  -8   1    0.65    0.13 
   8  -8   1    0.78    0.12 
   8  -8   1    0.52    0.13 
   8  -8   1    0.44    0.08 
   8  -8   1    0.47    0.10 
   8   8   1    0.52    0.10 
  -8   8  -1    0.64    0.13 
  -8   8  -1    0.60    0.15 
  -8   8  -1    0.61    0.12 
   8   8   1    0.47    0.12 
   9  -8   1    3.42    0.26 
   9  -8   1    3.57    0.22 
   9  -8   1    3.87    0.25 
   9  -9  -1    3.86    0.23 
   9  -9  -1    4.27    0.26 
   9   9  -1    3.48    0.22 
  -9   9   1    3.83    0.24 
   9   9  -1    3.55    0.22 
  -9   9   1    4.01    0.26 
   8  -9  -1    0.37    0.11 
   8  -9  -1    0.26    0.07 
   8  -9  -1    0.27    0.10 
   8  -9  -1    0.23    0.09 
   8   9  -1    0.42    0.09 
  -8   9   1    0.44    0.13 
  -8   9   1    0.53    0.10 
   8   9  -1    0.44    0.09 
   8   9  -1    0.56    0.09 
  -8   9   1    0.39    0.10 
   8   9  -1    0.43    0.08 
   7  -9  -1    0.32    0.11 
   7  -9  -1    0.26    0.22 
   7  -9  -1    0.29    0.09 
   7  -9  -1    0.29    0.09 
   7  -9  -1    0.31    0.08 
  -7   9   1    0.27    0.09 
   7   9  -1    0.27    0.08 
  -7   9   1    0.24    0.11 
   7   9  -1    0.14    0.08 
   7   9  -1    0.15    0.08 
  -7   9   1    0.28    0.10 
   7   9  -1    0.14    0.06 
   6  -9  -1    1.48    0.39 
   6  -9  -1    1.80    0.21 
   6  -9  -1    1.72    0.16 
   6  -9  -1    1.83    0.19 
   6  -9  -1    1.83    0.18 
   6  -9  -1    1.69    0.16 
   6   9  -1    2.11    0.19 
   6   9  -1    1.83    0.15 
  -6   9   1    1.94    0.18 
   6   9  -1    1.84    0.17 
   6   9  -1    2.00    0.16 
  -6   9   1    1.92    0.19 
   5  -9  -1    3.68    0.53 
   5  -9  -1    4.20    0.26 
   5  -9  -1    4.02    0.31 
   5  -9  -1    4.00    0.26 
   5  -9  -1    4.33    0.30 
  -5   9   1    4.30    0.29 
  -5   9   1    4.36    0.27 
   5   9  -1    4.46    0.28 
   5   9  -1    4.24    0.26 
   5   9  -1    4.29    0.26 
   5   9  -1    4.45    0.27 
   5   9  -1    4.30    0.25 
   4  -9  -1    3.69    0.28 
   4  -9  -1    3.66    0.26 
   4  -9  -1    3.17    0.47 
   4  -9  -1    3.86    0.24 
  -4   9   1    2.93    0.22 
   4   9  -1    3.00    0.21 
   4   9  -1    3.04    0.21 
   4   9  -1    3.04    0.22 
   4   9  -1    2.98    0.20 
   4   9  -1    2.91    0.20 
  -4   9   1    3.16    0.21 
   4   9  -1    3.01    0.21 
   3  -9  -1   30.16    1.43 
  -3   9   1   26.99    1.40 
  -3   9   1   29.58    1.46 
  -3   9   1   26.95    1.45 
   2  -9  -1   19.00    1.04 
  -2  -9   1   20.36    1.00 
  -2   9   1   20.00    1.05 
  -2   9   1   21.23    1.05 
  -1  -9   1  110.47    5.10 
   1  -9  -1  101.86    5.14 
   1  -9  -1  105.33    5.21 
  -1   9   1  117.11    5.14 
  -1   9   1  114.02    5.13 
   0  -9  -1    4.12    0.27 
   0  -9   1    3.98    0.34 
   0  -9  -1    4.13    0.33 
   0  -9   1    4.31    0.34 
   0   9  -1    3.79    0.26 
   0   9   1    4.09    0.26 
   0   9  -1    3.99    0.26 
  -1  -9  -1  101.74    4.64 
   1  -9   1   93.81    4.68 
   1  -9   1   94.53    4.74 
  -1  -9  -1  104.23    4.73 
  -1   9  -1   97.93    4.66 
  -1   9  -1  106.01    4.68 
  -2  -9  -1    0.05    0.06 
  -2  -9  -1    0.12    0.05 
  -2   9  -1    0.19    0.08 
  -2   9  -1    0.05    0.05 
   3  -9   1  139.28    6.34 
  -3  -9  -1  146.00    6.38 
  -3   9  -1  132.48    6.36 
  -3   9  -1  126.31    6.33 
   4  -9   1    7.51    0.45 
   4  -9   1    8.46    0.43 
  -4  -9  -1    8.29    0.50 
   4  -9   1    7.84    0.49 
   4  -9   1    7.51    0.46 
   4   9   1    8.30    0.44 
  -4   9  -1    8.64    0.51 
   4   9   1    8.29    0.43 
   4   9   1    8.50    0.46 
  -4   9  -1    8.30    0.44 
   4   9   1    8.61    0.44 
   4   9   1    8.48    0.46 
   4   9   1    8.18    0.45 
   4   9   1    8.38    0.43 
   5  -9   1   36.96    2.03 
   5  -9   1   36.87    1.98 
   5  -9   1   37.46    2.01 
  -5   9  -1   44.41    2.01 
   5   9   1   44.66    1.98 
  -5   9  -1   41.29    1.98 
   5   9   1   42.39    1.96 
   5   9   1   42.39    1.99 
   5   9   1   44.13    2.00 
  -5   9  -1   45.45    2.09 
   5   9   1   43.13    1.97 
   6  -9   1   11.74    0.66 
   6  -9   1   10.97    0.68 
   6  -9   1   11.37    0.63 
   6  -9   1   10.84    0.61 
   6   9   1   12.58    0.64 
  -6   9  -1   11.44    0.61 
  -6   9  -1   12.25    0.65 
   6   9   1   12.02    0.60 
  -6   9  -1   12.29    0.72 
   6   9   1   11.98    0.62 
   6   9   1   11.95    0.60 
   6   9   1   11.71    0.62 
   7  -9   1   47.79    2.19 
   7  -9   1   46.93    2.21 
   7  -9   1   47.80    2.27 
   7  -9   1   47.18    2.22 
   7  -9   1   47.28    2.25 
   7   9   1   46.10    2.20 
  -7   9  -1   46.74    2.23 
  -7   9  -1   43.31    2.19 
   7   9   1   45.02    2.18 
   7   9   1   45.43    2.21 
  -7   9  -1   46.53    2.31 
   7   9   1   45.26    2.19 
   8  -9   1    1.97    0.17 
  -8   9  -1    1.47    0.16 
   8   9   1    1.29    0.14 
  -8   9  -1    1.36    0.20 
  -8   9  -1    1.34    0.14 
   8   9   1    1.31    0.15 
   9  -9   1    1.75    0.18 
   9  -9   1    1.84    0.15 
   9  -9   1    1.87    0.17 
  -9   9  -1    2.47    0.18 
  -9   9  -1    2.41    0.17 
   9 -10  -1   13.31    0.68 
   9 -10  -1   14.84    0.71 
  -9  10   1   14.29    0.69 
   9  10  -1   13.40    0.67 
  -9  10   1   15.38    0.71 
   9  10  -1   12.41    0.68 
   8 -10  -1    4.31    0.29 
   8 -10  -1    3.80    0.30 
   8 -10  -1    4.14    0.27 
   8 -10  -1    4.15    0.31 
  -8  10   1    4.59    0.30 
   8  10  -1    4.63    0.26 
   8  10  -1    4.23    0.28 
   8  10  -1    4.51    0.26 
  -8  10   1    4.43    0.28 
   8  10  -1    4.48    0.27 
  -8  10   1    4.17    0.34 
   7 -10  -1   32.65    1.61 
   7 -10  -1   30.07    1.56 
   7 -10  -1   31.85    1.56 
   7 -10  -1   34.07    1.59 
   7 -10  -1   31.76    1.62 
  -7  10   1   32.79    1.57 
   7  10  -1   32.96    1.55 
  -7  10   1   33.80    1.59 
   7  10  -1   33.16    1.58 
   7  10  -1   32.80    1.54 
   7  10  -1   32.96    1.56 
  -7  10   1   30.15    1.65 
   6 -10  -1   29.78    1.45 
   6 -10  -1   30.47    1.43 
   6 -10  -1   29.88    1.41 
   6 -10  -1   28.99    1.47 
  -6  10   1   28.56    1.43 
   6  10  -1   28.61    1.39 
  -6  10   1   29.01    1.41 
   6  10  -1   28.71    1.41 
   6  10  -1   29.81    1.43 
   6  10  -1   28.08    1.39 
  -6  10   1   27.22    1.50 
   5 -10  -1   75.53    3.56 
   5 -10  -1   72.16    3.58 
   5 -10  -1   75.02    3.52 
  -5  10   1   77.33    3.62 
   5  10  -1   75.74    3.51 
   5  10  -1   77.84    3.53 
   5  10  -1   72.80    3.51 
   5  10  -1   74.36    3.51 
  -5  10   1   74.38    3.54 
   5  10  -1   78.84    3.54 
  -5  10   1   76.02    3.52 
   4 -10  -1    1.73    0.39 
   4 -10  -1    2.06    0.18 
   4 -10  -1    1.98    0.20 
  -4 -10   1    2.11    0.22 
   4 -10  -1    2.21    0.19 
   4  10  -1    2.09    0.15 
   4  10  -1    2.33    0.17 
   4  10  -1    2.07    0.16 
   4  10  -1    2.01    0.16 
  -4  10   1    2.05    0.18 
  -4  10   1    2.18    0.17 
   4  10  -1    1.80    0.16 
   4  10  -1    2.08    0.16 
  -4  10   1    2.04    0.15 
  -4  10   1    1.99    0.21 
   4  10  -1    1.98    0.17 
   3 -10  -1   31.50    1.58 
  -3 -10   1   31.85    1.63 
  -3 -10   1   31.10    1.53 
   3 -10  -1   28.56    1.54 
   3  10  -1   33.03    1.52 
   3  10  -1   32.10    1.49 
   3  10  -1   32.24    1.49 
   3  10  -1   31.77    1.50 
  -3  10   1   32.57    1.62 
  -3  10   1   31.85    1.60 
  -3  10   1   32.11    1.50 
   3  10  -1   32.11    1.51 
   3  10  -1   29.01    1.50 
   2 -10  -1   12.16    0.72 
  -2 -10   1   12.80    0.68 
  -2 -10   1   13.21    0.78 
  -2  10   1   12.67    0.72 
  -2  10   1   13.42    0.73 
  -1 -10   1   66.77    3.01 
   1 -10  -1   63.48    3.02 
   1 -10  -1   60.30    2.94 
   1 -10  -1   56.64    2.88 
  -1  10   1   57.80    2.91 
  -1  10   1   60.80    2.90 
   0 -10   1   18.71    1.11 
   0 -10  -1   20.59    1.13 
   0 -10  -1   20.01    1.03 
   0 -10   1   19.76    1.03 
   0  10  -1   21.64    1.02 
   0  10  -1   19.90    1.03 
   0  10   1   21.81    1.01 
   1 -10   1   18.58    1.08 
  -1 -10  -1   21.04    1.14 
  -1 -10  -1   20.51    1.05 
  -1  10  -1   23.39    1.09 
  -1  10  -1   20.44    1.06 
  -2 -10  -1   19.85    1.03 
  -2 -10  -1   18.59    0.93 
  -2  10  -1   18.00    0.98 
  -2  10  -1   16.86    0.96 
  -3 -10  -1    3.91    0.27 
   3 -10   1    4.28    0.31 
   3 -10   1    3.77    0.30 
   3  10   1    5.02    0.28 
   3  10   1    4.88    0.29 
   3  10   1    4.81    0.27 
  -3  10  -1    4.96    0.37 
   3  10   1    4.78    0.27 
   3  10   1    4.54    0.27 
  -3  10  -1    4.54    0.27 
  -3  10  -1    4.48    0.34 
  -4 -10  -1   29.84    1.49 
   4 -10   1   28.72    1.46 
   4 -10   1   27.01    1.42 
   4 -10   1   29.96    1.41 
   4 -10   1   29.15    1.43 
   4  10   1   29.30    1.39 
   4  10   1   29.75    1.42 
  -4  10  -1   28.70    1.48 
   4  10   1   29.17    1.41 
   4  10   1   28.32    1.40 
  -4  10  -1   29.67    1.42 
  -4  10  -1   29.60    1.41 
   4  10   1   30.24    1.41 
   4  10   1   28.75    1.39 
   4  10   1   30.10    1.42 
   5 -10   1    1.37    0.38 
   5 -10   1    1.83    0.18 
   5 -10   1    1.81    0.16 
   5  10   1    1.65    0.15 
  -5  10  -1    1.93    0.22 
  -5  10  -1    1.71    0.16 
   5  10   1    1.48    0.13 
   5  10   1    1.44    0.14 
   5  10   1    1.82    0.17 
   5  10   1    1.64    0.15 
   5  10   1    1.63    0.16 
   6 -10   1   19.63    1.01 
   6 -10   1   19.10    1.04 
   6 -10   1   19.72    0.98 
   6  10   1   19.35    0.95 
   6  10   1   18.88    0.97 
  -6  10  -1   20.12    1.00 
   6  10   1   18.96    0.96 
  -6  10  -1   18.77    1.06 
  -6  10  -1   19.19    0.96 
   6  10   1   19.15    0.94 
   6  10   1   19.89    0.98 
   7 -10   1    6.95    0.43 
   7 -10   1    6.74    0.40 
   7 -10   1    6.67    0.45 
   7 -10   1    6.84    0.40 
  -7  10  -1    6.85    0.41 
   7  10   1    6.50    0.37 
  -7  10  -1    6.44    0.47 
   7  10   1    6.37    0.39 
  -7  10  -1    6.66    0.39 
   7  10   1    6.37    0.38 
   7  10   1    6.96    0.41 
   8 -10   1    7.64    0.41 
   8 -10   1    7.16    0.40 
   8 -10   1    7.42    0.45 
  -8  10  -1    6.71    0.46 
   8  10   1    6.73    0.39 
  -8  10  -1    7.29    0.42 
  -8  10  -1    6.85    0.38 
   8  10   1    6.71    0.40 
  -8  10  -1    6.97    0.41 
   9 -10   1    2.36    0.17 
  -9  10  -1    2.07    0.17 
  -9  10  -1    1.92    0.15 
   9 -11  -1    2.82    0.19 
  -9  11   1    2.91    0.19 
  -9  11   1    2.64    0.20 
   8 -11  -1    0.26    0.08 
   8 -11  -1    0.27    0.09 
   8 -11  -1    0.40    0.10 
   8  11  -1    0.34    0.07 
  -8  11   1    0.50    0.11 
  -8  11   1    0.37    0.09 
   8  11  -1    0.45    0.09 
   8  11  -1    0.38    0.08 
   8  11  -1    0.45    0.09 
   7 -11  -1    0.53    0.11 
   7 -11  -1    0.59    0.13 
   7 -11  -1    0.47    0.26 
   7 -11  -1    0.48    0.11 
   7 -11  -1    0.37    0.11 
   7 -11  -1    0.54    0.10 
   7  11  -1    0.39    0.08 
  -7  11   1    0.56    0.13 
  -7  11   1    0.49    0.10 
  -7  11   1    0.42    0.13 
   7  11  -1    0.48    0.09 
   7  11  -1    0.71    0.13 
   7  11  -1    0.52    0.09 
   6 -11  -1    0.20    0.11 
   6 -11  -1    0.25    0.09 
   6 -11  -1    0.10    0.08 
   6 -11  -1    0.10    0.23 
  -6  11   1    0.24    0.10 
   6  11  -1    0.21    0.08 
   6  11  -1    0.20    0.09 
   6  11  -1    0.14    0.07 
   6  11  -1    0.14    0.07 
  -6  11   1    0.20    0.10 
  -6  11   1    0.18    0.11 
   5 -11  -1    9.20    0.50 
   5 -11  -1    8.12    0.50 
   5 -11  -1    6.78    0.80 
  -5  11   1    8.56    0.45 
   5  11  -1    7.65    0.45 
   5  11  -1    7.78    0.43 
  -5  11   1    7.89    0.46 
   5  11  -1    7.97    0.43 
   5  11  -1    8.23    0.47 
   5  11  -1    7.98    0.44 
   4 -11  -1   12.41    0.71 
   4 -11  -1   13.01    0.72 
   4 -11  -1   12.48    0.73 
  -4 -11   1   13.30    0.71 
   4  11  -1   13.89    0.68 
  -4  11   1   12.43    0.69 
   4  11  -1   13.65    0.69 
   4  11  -1   13.79    0.68 
   4  11  -1   14.27    0.70 
  -4  11   1   13.02    0.68 
   4  11  -1   13.78    0.67 
   4  11  -1   12.96    0.68 
   4  11  -1   14.36    0.68 
  -4  11   1   14.04    0.69 
   3 -11  -1   53.53    2.70 
   3 -11  -1   60.77    2.77 
  -3 -11   1   59.59    2.82 
  -3 -11   1   59.11    2.71 
   3 -11  -1   55.79    2.72 
   3 -11  -1   57.75    2.69 
   3  11  -1   56.84    2.65 
   3  11  -1   54.09    2.66 
  -3  11   1   54.15    2.66 
   3  11  -1   59.69    2.68 
   3  11  -1   55.18    2.66 
   3  11  -1   56.22    2.66 
   3  11  -1   57.58    2.65 
  -3  11   1   52.85    2.90 
   3  11  -1   56.94    2.67 
  -3  11   1   59.49    2.80 
   3  11  -1   56.61    2.66 
  -3  11   1   56.19    2.66 
   2 -11  -1   21.75    1.12 
  -2 -11   1   24.65    1.25 
   2 -11  -1   21.36    1.17 
  -2 -11   1   24.21    1.13 
  -2  11   1   23.08    1.17 
   2  11  -1   20.74    1.07 
  -2  11   1   19.82    1.07 
   2  11  -1   21.93    1.09 
  -2  11   1   21.78    1.17 
  -1 -11   1   42.82    1.94 
  -1 -11   1   41.63    2.05 
   1 -11  -1   37.09    1.92 
   1 -11  -1   39.60    1.99 
  -1  11   1   36.63    1.95 
  -1  11   1   40.28    1.94 
   0 -11  -1    6.07    0.39 
   0 -11   1    5.93    0.38 
   0 -11  -1    5.77    0.47 
   0 -11   1    6.05    0.48 
   0  11  -1    5.97    0.38 
   0  11   1    6.37    0.35 
   0  11  -1    6.56    0.37 
  -1 -11  -1  121.59    5.52 
   1 -11   1  111.12    5.57 
  -1 -11  -1  124.46    5.64 
  -1  11  -1  108.25    5.52 
  -1  11  -1  125.31    5.54 
  -2 -11  -1    4.43    0.31 
   2 -11   1    4.25    0.31 
  -2 -11  -1    4.48    0.38 
   2 -11   1    4.15    0.28 
   2 -11   1    4.39    0.35 
   2  11   1    4.48    0.26 
   2  11   1    4.68    0.27 
  -2  11  -1    4.33    0.27 
   2  11   1    4.59    0.27 
   2  11   1    4.51    0.27 
  -2  11  -1    4.43    0.33 
  -2  11  -1    5.15    0.36 
   2  11   1    5.19    0.29 
   3 -11   1   64.14    3.23 
   3 -11   1   67.75    3.22 
   3 -11   1   72.78    3.29 
   3 -11   1   64.21    3.21 
  -3 -11  -1   71.77    3.24 
   3 -11   1   69.09    3.26 
   3  11   1   68.37    3.20 
  -3  11  -1   64.96    3.20 
   3  11   1   69.16    3.20 
  -3  11  -1   67.59    3.32 
   3  11   1   69.41    3.21 
   3  11   1   68.39    3.21 
   3  11   1   71.13    3.19 
   3  11   1   68.79    3.19 
  -3  11  -1   66.53    3.19 
  -3  11  -1   69.42    3.47 
   3  11   1   70.29    3.18 
   4 -11   1    4.40    0.32 
   4 -11   1    4.32    0.29 
  -4 -11  -1    4.46    0.29 
   4 -11   1    4.20    0.28 
   4 -11   1    4.60    0.28 
   4 -11   1    3.58    0.57 
   4  11   1    4.04    0.26 
  -4  11  -1    3.99    0.27 
  -4  11  -1    4.25    0.28 
   4  11   1    4.01    0.26 
   4  11   1    4.31    0.28 
   4  11   1    4.35    0.28 
   4  11   1    4.12    0.28 
   4  11   1    4.33    0.27 
   4  11   1    4.17    0.25 
   5 -11   1   23.80    1.25 
   5 -11   1   24.03    1.19 
   5 -11   1   20.41    1.62 
   5 -11   1   24.69    1.22 
   5  11   1   24.54    1.19 
   5  11   1   23.99    1.18 
  -5  11  -1   23.04    1.26 
   5  11   1   24.24    1.16 
   5  11   1   24.57    1.17 
  -5  11  -1   25.13    1.20 
   5  11   1   24.97    1.18 
  -5  11  -1   24.45    1.18 
   5  11   1   24.87    1.20 
   6 -11   1    3.46    0.26 
   6 -11   1    3.34    0.31 
   6 -11   1    3.42    0.28 
   6  11   1    3.86    0.24 
  -6  11  -1    3.69    0.33 
   6  11   1    3.94    0.27 
   6  11   1    3.95    0.26 
  -6  11  -1    4.14    0.29 
   6  11   1    4.08    0.25 
  -6  11  -1    3.97    0.27 
   6  11   1    4.08    0.28 
   7 -11   1   17.01    0.89 
   7 -11   1   17.62    0.94 
   7 -11   1   16.69    0.88 
   7 -11   1   17.66    0.91 
  -7  11  -1   17.51    0.90 
  -7  11  -1   16.40    0.96 
  -7  11  -1   17.12    0.87 
   7  11   1   18.22    0.89 
  -7  11  -1   17.92    0.89 
   7  11   1   17.85    0.87 
   7  11   1   16.83    0.87 
   7  11   1   17.46    0.86 
   8 -11   1    3.62    0.28 
   8 -11   1    3.64    0.24 
   8 -11   1    3.89    0.25 
  -8  11  -1    3.54    0.24 
  -8  11  -1    3.73    0.26 
   8  11   1    3.11    0.21 
   8  11   1    3.24    0.22 
  -8  11  -1    3.23    0.22 
   8  11   1    3.19    0.23 
  -9  11  -1    4.38    0.31 
   8 -12  -1    3.34    0.23 
   8 -12  -1    3.24    0.24 
   8 -12  -1    2.78    0.23 
   8  12  -1    3.13    0.21 
   8  12  -1    2.90    0.21 
  -8  12   1    3.19    0.21 
  -8  12   1    3.27    0.23 
   8  12  -1    2.97    0.20 
   8  12  -1    2.99    0.19 
  -8  12   1    2.86    0.20 
   7 -12  -1   15.34    0.77 
   7 -12  -1   14.32    0.81 
   7 -12  -1   14.80    0.75 
   7 -12  -1   12.86    1.07 
   7 -12  -1   15.51    0.80 
  -7  12   1   15.47    0.76 
   7  12  -1   14.94    0.74 
   7  12  -1   15.79    0.76 
  -7  12   1   14.30    0.76 
   7  12  -1   15.00    0.77 
   7  12  -1   14.86    0.74 
   6 -12  -1    0.06    0.09 
   6 -12  -1    0.08    0.07 
  -6 -12   1    0.10    0.07 
   6 -12  -1    0.09    0.23 
   6 -12  -1    0.10    0.08 
   6  12  -1    0.12    0.07 
   6  12  -1    0.17    0.07 
   6  12  -1    0.23    0.10 
  -6  12   1    0.21    0.09 
  -6  12   1    0.20    0.08 
   6  12  -1    0.11    0.07 
  -5 -12   1   76.91    3.43 
   5 -12  -1   74.69    3.43 
   5 -12  -1   70.05    3.45 
  -5  12   1   72.29    3.38 
   5  12  -1   73.04    3.38 
   5  12  -1   74.05    3.40 
   5  12  -1   71.84    3.37 
   5  12  -1   72.41    3.37 
  -5  12   1   66.88    3.38 
   5  12  -1   70.05    3.37 
   4 -12  -1    3.55    0.59 
   4 -12  -1    4.69    0.32 
  -4 -12   1    4.45    0.31 
   4 -12  -1    4.49    0.33 
   4 -12  -1    4.49    0.31 
  -4  12   1    4.65    0.28 
  -4  12   1    4.25    0.38 
  -4  12   1    4.29    0.27 
   4  12  -1    4.37    0.27 
   4  12  -1    4.44    0.28 
   4  12  -1    4.43    0.28 
   4  12  -1    4.23    0.26 
   4  12  -1    4.17    0.27 
   4  12  -1    4.71    0.30 
   4  12  -1    4.39    0.28 
   3 -12  -1   33.23    1.64 
   3 -12  -1   35.74    1.69 
   3 -12  -1   36.52    1.73 
  -3 -12   1   34.45    1.80 
  -3 -12   1   35.91    1.68 
   3 -12  -1   32.86    1.66 
   3 -12  -1   31.21    1.62 
  -3  12   1   35.53    1.75 
  -3  12   1   33.13    1.88 
   3  12  -1   33.05    1.61 
   3  12  -1   33.57    1.62 
   3  12  -1   34.24    1.60 
   3  12  -1   33.65    1.61 
  -3  12   1   32.19    1.61 
  -3  12   1   34.33    1.62 
   3  12  -1   32.70    1.62 
   3  12  -1   33.71    1.60 
   3  12  -1   32.34    1.61 
   2 -12  -1    2.59    0.20 
   2 -12  -1    2.48    0.22 
  -2 -12   1    2.19    0.20 
   2 -12  -1    2.48    0.23 
  -2 -12   1    2.56    0.30 
  -2 -12   1    2.40    0.19 
   2 -12  -1    2.25    0.19 
   2 -12  -1    2.36    0.26 
  -2 -12   1    2.77    0.23 
   2  12  -1    2.63    0.18 
   2  12  -1    2.68    0.18 
  -2  12   1    2.56    0.18 
  -2  12   1    2.55    0.33 
   2  12  -1    2.60    0.29 
  -2  12   1    2.94    0.26 
   2  12  -1    2.65    0.19 
   2  12  -1    2.75    0.20 
   2  12  -1    3.09    0.18 
   2  12  -1    2.73    0.19 
   2  12  -1    2.82    0.20 
  -2  12   1    2.48    0.18 
  -1 -12   1   29.41    1.42 
   1 -12  -1   30.40    1.61 
  -1 -12   1   31.77    1.48 
   1 -12  -1   28.93    1.45 
  -1 -12   1   26.48    1.43 
   1 -12  -1   29.10    1.46 
  -1 -12   1   28.46    1.59 
   1  12  -1   29.26    1.40 
   1  12  -1   28.46    1.57 
   1  12  -1   28.18    1.40 
   1  12  -1   29.21    1.39 
  -1  12   1   27.92    1.49 
  -1  12   1   31.84    1.64 
  -1  12   1   29.03    1.40 
  -1  12   1   31.63    1.47 
  -1  12   1   26.98    1.39 
   1  12  -1   29.82    1.41 
   0 -12  -1   36.46    1.75 
   0 -12  -1   36.61    1.77 
   0 -12  -1   38.64    1.92 
   0 -12  -1   37.73    1.72 
   0 -12   1   38.25    1.77 
   0 -12   1   36.80    1.75 
   0 -12  -1   37.09    1.76 
   0 -12   1   35.12    1.89 
   0  12   1   36.05    1.69 
   0  12  -1   33.61    1.69 
   0  12  -1   36.77    1.72 
   0  12   1   35.91    1.90 
   0  12   1   33.37    1.70 
   0  12  -1   34.11    1.70 
   0  12   1   34.44    1.70 
   0  12   1   35.44    1.71 
   0  12  -1   34.43    1.90 
   0  12   1   33.55    1.70 
  -1 -12  -1   20.16    1.03 
   1 -12   1   21.51    1.07 
   1 -12   1   20.65    1.07 
  -1 -12  -1   20.48    1.06 
   1 -12   1   20.25    1.04 
  -1 -12  -1   22.28    1.22 
  -1 -12  -1   22.19    1.09 
   1 -12   1   21.66    1.15 
   1  12   1   21.31    1.03 
  -1  12  -1   20.11    1.01 
  -1  12  -1   19.67    1.10 
   1  12   1   21.33    1.01 
  -1  12  -1   20.99    1.24 
   1  12   1   20.59    1.02 
  -1  12  -1   22.36    1.10 
  -1  12  -1   19.62    1.01 
   1  12   1   20.88    1.03 
   1  12   1   20.04    1.18 
   1  12   1   20.19    1.02 
  -2 -12  -1    2.94    0.25 
  -2 -12  -1    2.46    0.22 
  -2 -12  -1    2.62    0.31 
  -2 -12  -1    2.60    0.21 
   2 -12   1    2.44    0.21 
   2 -12   1    2.63    0.24 
   2 -12   1    2.59    0.28 
  -2  12  -1    3.36    0.38 
   2  12   1    3.21    0.31 
  -2  12  -1    2.97    0.21 
   2  12   1    3.41    0.21 
   2  12   1    3.28    0.21 
  -2  12  -1    3.47    0.21 
   2  12   1    3.29    0.21 
   2  12   1    3.47    0.20 
  -2  12  -1    3.34    0.20 
   2  12   1    3.51    0.22 
  -3 -12  -1   14.15    0.72 
   3 -12   1   14.46    0.76 
   3 -12   1   13.56    0.72 
   3 -12   1   10.82    1.05 
   3 -12   1   12.89    0.68 
   3 -12   1   13.39    0.70 
  -3  12  -1   12.14    0.88 
  -3  12  -1   12.73    0.66 
   3  12   1   12.02    0.66 
   3  12   1   12.36    0.67 
   3  12   1   12.83    0.68 
  -3  12  -1   11.88    0.66 
  -3  12  -1   13.30    0.78 
   3  12   1   12.78    0.65 
   3  12   1   12.84    0.66 
   3  12   1   12.64    0.66 
   3  12   1   12.72    0.64 
   4 -12   1   11.39    0.59 
   4 -12   1   10.74    0.59 
   4 -12   1   11.56    0.65 
  -4 -12  -1   11.34    0.62 
   4 -12   1   11.12    0.60 
   4 -12   1    9.22    0.99 
  -4  12  -1   10.95    0.58 
   4  12   1   11.01    0.58 
   4  12   1   11.25    0.60 
  -4  12  -1   10.67    0.59 
  -4  12  -1    9.82    0.74 
   4  12   1   10.76    0.57 
   4  12   1   11.13    0.57 
   4  12   1   10.70    0.58 
   4  12   1   11.24    0.56 
   4  12   1   11.12    0.59 
  -5 -12  -1    7.47    0.43 
   5 -12   1    6.73    0.43 
   5 -12   1    6.88    0.46 
   5 -12   1    6.52    0.40 
   5  12   1    6.69    0.39 
   5  12   1    6.49    0.37 
  -5  12  -1    6.69    0.41 
   5  12   1    6.53    0.39 
  -5  12  -1    6.53    0.40 
   5  12   1    6.74    0.38 
   5  12   1    6.54    0.39 
   5  12   1    7.14    0.42 
  -5  12  -1    7.20    0.40 
   6 -12   1    1.36    0.44 
   6 -12   1    1.52    0.19 
   6 -12   1    1.60    0.22 
   6 -12   1    1.64    0.17 
  -6  12  -1    1.80    0.19 
   6  12   1    1.88    0.20 
   6  12   1    2.05    0.17 
   6  12   1    1.90    0.17 
  -6  12  -1    1.96    0.17 
   6  12   1    1.66    0.15 
   6  12   1    1.85    0.17 
  -6  12  -1    1.78    0.18 
   7 -12   1    1.29    0.17 
   7 -12   1    1.29    0.15 
   7 -12   1    1.29    0.19 
   7 -12   1    1.09    0.34 
   7 -12   1    1.28    0.15 
   7  12   1    1.44    0.17 
  -7  12  -1    1.34    0.14 
  -7  12  -1    1.36    0.14 
  -7  12  -1    1.65    0.17 
   7  12   1    1.37    0.14 
   7  12   1    1.49    0.15 
   7  12   1    1.45    0.14 
   8 -12   1    4.50    0.27 
   8 -12   1    4.54    0.31 
   8 -12   1    4.93    0.28 
  -8  12  -1    4.91    0.29 
   8  12   1    4.01    0.25 
  -8  12  -1    4.19    0.26 
   8  12   1    4.25    0.27 
  -8  12  -1    4.37    0.26 
   8  12   1    4.55    0.26 
   8 -13  -1    0.43    0.09 
   8 -13  -1    0.43    0.10 
   8 -13  -1    0.49    0.10 
   8  13  -1    0.34    0.08 
   8  13  -1    0.37    0.08 
   8  13  -1    0.34    0.06 
   8  13  -1    0.35    0.07 
  -8  13   1    0.31    0.08 
  -8  13   1    0.43    0.08 
   7 -13  -1    2.35    0.21 
   7 -13  -1    1.98    0.17 
   7 -13  -1    2.16    0.22 
   7 -13  -1    2.25    0.19 
   7 -13  -1    1.77    0.41 
  -7 -13   1    2.03    0.18 
  -7  13   1    2.29    0.18 
   7  13  -1    2.15    0.18 
   7  13  -1    2.42    0.20 
   7  13  -1    2.32    0.18 
  -7  13   1    2.01    0.19 
   7  13  -1    2.12    0.16 
   6 -13  -1    2.75    0.56 
   6 -13  -1    3.76    0.27 
   6 -13  -1    3.63    0.31 
   6 -13  -1    3.71    0.29 
  -6 -13   1    3.39    0.27 
   6  13  -1    3.55    0.25 
   6  13  -1    3.90    0.27 
   6  13  -1    3.85    0.25 
  -6  13   1    4.14    0.27 
   6  13  -1    3.66    0.24 
  -6  13   1    3.52    0.26 
   5 -13  -1    0.99    0.18 
  -5 -13   1    0.85    0.14 
   5 -13  -1    0.97    0.16 
   5 -13  -1    0.94    0.37 
   5  13  -1    0.95    0.12 
   5  13  -1    0.75    0.16 
  -5  13   1    0.88    0.14 
   5  13  -1    0.87    0.14 
   5  13  -1    0.84    0.13 
  -5  13   1    0.72    0.13 
   5  13  -1    0.88    0.13 
   5  13  -1    0.84    0.12 
   4 -13  -1    3.06    0.25 
  -4 -13   1    3.04    0.27 
   4 -13  -1    3.06    0.26 
   4 -13  -1    2.86    0.28 
   4  13  -1    3.25    0.23 
  -4  13   1    3.23    0.33 
   4  13  -1    3.40    0.23 
   4  13  -1    3.11    0.22 
  -4  13   1    3.36    0.24 
  -4  13   1    3.31    0.22 
   4  13  -1    3.34    0.22 
   4  13  -1    3.39    0.22 
  -4  13   1    3.35    0.24 
   4  13  -1    3.48    0.25 
   4  13  -1    3.26    0.23 
   3 -13  -1    4.03    0.33 
  -3 -13   1    3.72    0.25 
   3 -13  -1    3.87    0.29 
   3 -13  -1    4.00    0.27 
   3 -13  -1    2.71    0.52 
   3 -13  -1    3.84    0.30 
   3 -13  -1    3.48    0.24 
  -3 -13   1    4.04    0.30 
  -3  13   1    3.78    0.33 
   3  13  -1    3.18    0.23 
  -3  13   1    3.09    0.22 
   3  13  -1    2.86    0.22 
   3  13  -1    2.88    0.23 
   3  13  -1    2.99    0.22 
   3  13  -1    3.14    0.23 
  -3  13   1    3.18    0.23 
   3  13  -1    3.19    0.22 
  -3  13   1    3.15    0.40 
   3  13  -1    3.20    0.22 
  -2 -13   1    9.03    0.52 
  -2 -13   1   10.18    0.56 
   2 -13  -1    8.24    0.49 
   2 -13  -1    9.35    0.54 
  -2 -13   1    9.05    0.49 
   2 -13  -1    9.36    0.53 
   2 -13  -1    9.21    0.60 
  -2 -13   1    9.36    0.67 
   2  13  -1    8.58    0.47 
   2  13  -1    8.50    0.46 
  -2  13   1    8.57    0.47 
  -2  13   1    8.43    0.56 
   2  13  -1    8.93    0.48 
   2  13  -1    8.16    0.46 
   2  13  -1    8.55    0.61 
   2  13  -1    8.54    0.48 
  -2  13   1    8.25    0.47 
   2  13  -1    8.37    0.48 
   2  13  -1    9.14    0.46 
   2  13  -1    8.96    0.49 
  -2  13   1    8.42    0.69 
   1 -13  -1   30.58    1.49 
  -1 -13   1   29.50    1.48 
  -1 -13   1   30.71    1.52 
  -1 -13   1   29.48    1.65 
   1 -13  -1   30.38    1.50 
  -1 -13   1   27.61    1.47 
   1  13  -1   29.49    1.44 
   1  13  -1   29.62    1.44 
   1  13  -1   29.17    1.43 
  -1  13   1   32.19    1.49 
  -1  13   1   29.25    1.43 
  -1  13   1   28.45    1.43 
   1  13  -1   29.91    1.42 
   1  13  -1   30.31    1.64 
  -1  13   1   30.75    1.68 
   0 -13  -1    3.15    0.28 
   0 -13  -1    3.17    0.27 
   0 -13   1    3.09    0.26 
   0 -13  -1    3.22    0.27 
   0 -13   1    3.31    0.27 
   0 -13   1    3.38    0.25 
   0 -13  -1    3.19    0.24 
   0 -13   1    3.54    0.29 
   0  13   1    3.76    0.23 
   0  13   1    3.73    0.39 
   0  13   1    3.80    0.23 
   0  13  -1    3.71    0.23 
   0  13  -1    3.79    0.22 
   0  13  -1    3.93    0.22 
   0  13   1    3.86    0.25 
   0  13  -1    3.88    0.24 
   0  13  -1    4.18    0.41 
  -1 -13  -1   34.65    1.82 
   1 -13   1   33.74    1.66 
  -1 -13  -1   36.80    1.69 
   1 -13   1   33.82    1.62 
  -1 -13  -1   35.14    1.62 
  -1 -13  -1   32.62    1.64 
   1 -13   1   34.86    1.65 
  -1 -13  -1   32.64    1.65 
   1  13   1   33.08    1.58 
   1  13   1   31.22    1.59 
   1  13   1   31.87    1.58 
  -1  13  -1   31.14    1.59 
   1  13   1   34.11    1.79 
  -1  13  -1   34.83    1.86 
   1  13   1   32.58    1.61 
  -1  13  -1   31.35    1.59 
   1  13   1   32.91    1.60 
  -1  13  -1   34.90    1.66 
   1  13   1   31.62    1.60 
   2 -13   1    7.41    0.45 
  -2 -13  -1    7.08    0.42 
   2 -13   1    7.06    0.40 
   2 -13   1    7.66    0.51 
   2 -13   1    5.48    0.73 
  -2 -13  -1    7.54    0.40 
   2 -13   1    7.32    0.43 
   2  13   1    6.74    0.39 
  -2  13  -1    6.34    0.37 
   2  13   1    6.63    0.37 
   2  13   1    6.64    0.38 
   2  13   1    6.24    0.37 
   2  13   1    6.25    0.50 
  -2  13  -1    6.33    0.38 
   2  13   1    6.18    0.38 
   2  13   1    6.58    0.39 
  -2  13  -1    5.96    0.38 
  -2  13  -1    7.24    0.47 
  -2  13  -1    6.14    0.57 
   3 -13   1   34.44    1.62 
   3 -13   1   31.99    1.56 
   3 -13   1   32.45    1.58 
   3 -13   1   35.41    1.66 
  -3 -13  -1   36.19    1.62 
   3 -13   1   26.64    2.02 
  -3  13  -1   31.35    1.67 
   3  13   1   33.11    1.52 
   3  13   1   32.08    1.53 
   3  13   1   31.54    1.53 
   3  13   1   31.20    1.54 
   3  13   1   30.66    1.54 
  -3  13  -1   31.13    1.54 
  -3  13  -1   30.76    1.81 
   3  13   1   32.18    1.55 
   3  13   1   31.19    1.56 
  -3  13  -1   30.59    1.55 
   4 -13   1    0.41    0.31 
   4 -13   1    0.46    0.10 
   4 -13   1    0.46    0.10 
   4 -13   1    0.42    0.13 
   4 -13   1    0.49    0.11 
  -4 -13  -1    0.43    0.12 
   4  13   1    0.69    0.11 
   4  13   1    0.65    0.10 
   4  13   1    0.73    0.12 
  -4  13  -1    0.63    0.18 
   4  13   1    0.73    0.10 
  -4  13  -1    0.75    0.12 
   4  13   1    0.59    0.11 
   4  13   1    0.81    0.11 
   5 -13   1   15.73    0.81 
   5 -13   1   15.01    0.83 
  -5 -13  -1   15.46    0.84 
   5 -13   1   12.90    1.23 
   5 -13   1   15.76    0.88 
   5  13   1   16.39    0.82 
   5  13   1   16.21    0.78 
   5  13   1   16.18    0.80 
   5  13   1   15.73    0.80 
  -5  13  -1   15.84    0.82 
  -5  13  -1   15.44    0.80 
   5  13   1   16.34    0.81 
   5  13   1   16.39    0.79 
  -6 -13  -1    7.46    0.45 
   6 -13   1    7.86    0.44 
   6 -13   1    6.55    0.78 
   6 -13   1    8.13    0.50 
   6 -13   1    7.86    0.46 
   6  13   1    7.51    0.43 
  -6  13  -1    7.59    0.43 
   6  13   1    7.51    0.45 
   6  13   1    7.06    0.41 
   6  13   1    7.52    0.43 
   6  13   1    7.33    0.40 
  -6  13  -1    7.64    0.45 
   7 -13   1    8.53    0.47 
   7 -13   1    7.60    0.71 
   7 -13   1    8.83    0.48 
   7 -13   1    8.78    0.49 
   7 -13   1    8.44    0.51 
   7  13   1    8.36    0.45 
  -7  13  -1    9.16    0.49 
   7  13   1    8.91    0.48 
   7  13   1    8.29    0.45 
  -7  13  -1    8.13    0.46 
   7  13   1    8.74    0.46 
   8 -13   1    2.04    0.16 
   8 -13   1    1.99    0.19 
   8 -13   1    1.95    0.16 
  -8  13  -1    2.61    0.20 
   8  13   1    2.35    0.16 
  -8  13  -1    2.63    0.18 
   8  13   1    2.20    0.16 
   8 -14  -1    0.16    0.05 
   8 -14  -1    0.23    0.07 
   8  14  -1    0.04    0.04 
  -8  14   1    0.08    0.05 
   8  14  -1    0.08    0.05 
   8  14  -1    0.05    0.04 
   7 -14  -1   23.54    1.14 
   7 -14  -1   22.17    1.19 
   7 -14  -1   26.02    1.16 
  -7 -14   1   21.07    1.16 
   7 -14  -1   19.96    1.43 
   7 -14  -1   25.05    1.18 
  -7  14   1   24.64    1.15 
   7  14  -1   25.49    1.16 
  -7  14   1   22.93    1.15 
   7  14  -1   24.24    1.14 
   7  14  -1   24.25    1.13 
   7  14  -1   23.92    1.13 
   6 -14  -1    0.06    0.08 
   6 -14  -1    0.08    0.26 
   6 -14  -1    0.05    0.07 
  -6 -14   1    0.11    0.07 
   6 -14  -1    0.07    0.10 
  -6  14   1    0.04    0.08 
   6  14  -1    0.04    0.07 
   6  14  -1    0.06    0.06 
   6  14  -1    0.04    0.07 
  -6  14   1    0.04    0.07 
   6  14  -1    0.01    0.07 
   5 -14  -1    5.31    0.39 
   5 -14  -1    4.33    0.68 
   5 -14  -1    5.63    0.36 
  -5 -14   1    5.88    0.39 
   5  14  -1    5.82    0.33 
   5  14  -1    4.95    0.35 
   5  14  -1    5.57    0.33 
  -5  14   1    4.87    0.33 
   5  14  -1    5.47    0.35 
  -5  14   1    5.85    0.34 
  -5  14   1    5.24    0.45 
   5  14  -1    5.65    0.33 
   4 -14  -1    0.95    0.15 
   4 -14  -1    0.91    0.18 
  -4 -14   1    0.93    0.16 
   4 -14  -1    0.73    0.14 
  -4 -14   1    0.80    0.13 
   4 -14  -1    0.70    0.37 
  -4  14   1    0.96    0.12 
  -4  14   1    0.98    0.27 
   4  14  -1    0.91    0.13 
   4  14  -1    0.97    0.13 
  -4  14   1    0.93    0.20 
  -4  14   1    0.92    0.14 
   4  14  -1    0.89    0.12 
   4  14  -1    0.99    0.12 
   4  14  -1    1.02    0.13 
   4  14  -1    0.94    0.14 
   4  14  -1    0.88    0.13 
   3 -14  -1   54.23    2.83 
   3 -14  -1   61.50    2.85 
  -3 -14   1   64.01    2.85 
  -3 -14   1   65.15    2.92 
   3 -14  -1   58.97    2.94 
   3 -14  -1   60.93    2.88 
   3 -14  -1   61.37    2.90 
   3  14  -1   61.41    2.82 
   3  14  -1   59.22    2.83 
   3  14  -1   60.46    2.81 
  -3  14   1   56.96    3.12 
  -3  14   1   59.11    2.94 
   3  14  -1   59.44    2.82 
   3  14  -1   61.16    2.81 
   3  14  -1   59.45    2.83 
  -3  14   1   59.13    2.82 
   3  14  -1   58.78    2.81 
  -3  14   1   58.73    2.82 
   2 -14  -1    6.38    0.42 
  -2 -14   1    5.60    0.38 
   2 -14  -1    5.69    0.36 
   2 -14  -1    6.46    0.48 
  -2 -14   1    6.38    0.37 
  -2 -14   1    6.72    0.44 
   2 -14  -1    6.34    0.41 
   2 -14  -1    4.65    0.70 
   2  14  -1    5.85    0.33 
   2  14  -1    5.70    0.33 
  -2  14   1    5.91    0.42 
   2  14  -1    5.32    0.34 
  -2  14   1    5.76    0.35 
  -2  14   1    5.56    0.34 
   2  14  -1    5.87    0.35 
   2  14  -1    5.75    0.49 
   2  14  -1    5.63    0.33 
   2  14  -1    5.67    0.35 
  -2  14   1    6.01    0.56 
   1 -14  -1   44.08    2.10 
  -1 -14   1   43.01    2.09 
  -1 -14   1   45.66    2.13 
  -1 -14   1   40.59    2.08 
   1 -14  -1   43.35    2.11 
   1 -14  -1   41.82    2.06 
   1  14  -1   40.89    2.03 
   1  14  -1   44.44    2.27 
  -1  14   1   42.84    2.04 
   1  14  -1   43.13    2.04 
  -1  14   1   40.85    2.03 
  -1  14   1   44.80    2.32 
  -1  14   1   43.03    2.06 
   1  14  -1   42.00    2.02 
   1  14  -1   43.12    2.05 
   0 -14  -1    2.48    0.25 
   0 -14   1    2.67    0.23 
   0 -14   1    2.57    0.25 
   0 -14  -1    2.55    0.25 
   0 -14   1    2.64    0.24 
   0 -14  -1    2.50    0.24 
   0 -14   1    2.44    0.24 
   0  14   1    3.13    0.21 
   0  14  -1    3.31    0.21 
   0  14  -1    3.05    0.21 
   0  14  -1    3.12    0.19 
   0  14   1    3.12    0.20 
   0  14   1    3.31    0.22 
   0  14  -1    3.05    0.37 
   0  14   1    3.14    0.38 
  -1 -14  -1   13.50    0.76 
  -1 -14  -1   12.93    0.74 
   1 -14   1   13.32    0.83 
   1 -14   1   13.61    0.71 
  -1 -14  -1   13.29    0.73 
   1 -14   1   13.52    0.74 
  -1 -14  -1   13.72    0.71 
   1 -14   1   13.40    0.74 
   1  14   1   13.72    0.69 
  -1  14  -1   12.38    0.68 
   1  14   1   13.03    0.69 
   1  14   1   12.58    0.68 
   1  14   1   12.53    0.67 
  -1  14  -1   13.88    0.73 
  -1  14  -1   12.90    0.68 
   1  14   1   13.17    0.67 
  -1  14  -1   13.46    0.92 
   1  14   1   12.91    0.86 
   2 -14   1   16.51    0.95 
   2 -14   1   17.46    0.89 
  -2 -14  -1   16.81    0.88 
  -2 -14  -1   16.61    0.84 
   2 -14   1   16.17    0.85 
   2 -14   1   17.00    0.89 
  -2 -14  -1   17.34    0.87 
  -2 -14  -1   17.69    0.91 
  -2  14  -1   16.23    1.08 
   2  14   1   16.83    0.81 
   2  14   1   16.49    0.84 
  -2  14  -1   15.82    0.82 
   2  14   1   15.88    0.96 
   2  14   1   14.98    0.82 
   2  14   1   16.31    0.83 
  -2  14  -1   16.03    0.91 
   2  14   1   15.21    0.82 
  -2  14  -1   15.87    0.82 
  -2  14  -1   15.02    0.82 
   2  14   1   15.83    0.81 
   2  14   1   15.47    0.81 
   3 -14   1    3.47    0.33 
   3 -14   1    3.40    0.29 
   3 -14   1    3.69    0.32 
  -3 -14  -1    3.91    0.33 
   3 -14   1    3.29    0.27 
  -3 -14  -1    3.59    0.28 
   3  14   1    4.43    0.26 
   3  14   1    4.37    0.28 
   3  14   1    4.44    0.27 
  -3  14  -1    4.50    0.37 
  -3  14  -1    4.42    0.28 
   3  14   1    4.45    0.28 
  -3  14  -1    4.19    0.27 
   3  14   1    4.41    0.28 
  -3  14  -1    4.48    0.49 
   3  14   1    4.89    0.30 
   3  14   1    4.32    0.26 
  -4 -14  -1   13.37    0.71 
   4 -14   1   11.70    0.64 
   4 -14   1   12.57    0.70 
   4 -14   1   10.07    1.07 
   4 -14   1   12.12    0.62 
   4  14   1   11.83    0.63 
   4  14   1   11.66    0.62 
  -4  14  -1   11.47    0.64 
   4  14   1   11.52    0.63 
   4  14   1   11.86    0.64 
  -4  14  -1   11.76    0.63 
   4  14   1   12.14    0.62 
  -4  14  -1   11.18    0.75 
   4  14   1   12.29    0.61 
   5 -14   1    3.73    0.66 
  -5 -14  -1    4.69    0.34 
   5 -14   1    4.63    0.30 
   5 -14   1    4.55    0.32 
   5 -14   1    4.83    0.36 
   5  14   1    4.82    0.32 
   5  14   1    4.71    0.29 
  -5  14  -1    4.22    0.40 
  -5  14  -1    4.85    0.30 
   5  14   1    4.36    0.27 
   5  14   1    4.78    0.30 
   5  14   1    4.55    0.29 
  -5  14  -1    4.60    0.31 
   6 -14   1    5.69    0.72 
   6 -14   1    7.49    0.46 
   6 -14   1    7.03    0.41 
  -6 -14  -1    6.60    0.41 
   6 -14   1    7.11    0.39 
   6  14   1    6.40    0.38 
  -6  14  -1    6.78    0.39 
   6  14   1    6.39    0.40 
  -6  14  -1    6.74    0.40 
   6  14   1    6.82    0.38 
   6  14   1    6.14    0.36 
   6  14   1    6.56    0.38 
   7 -14   1    1.52    0.15 
   7 -14   1    1.35    0.32 
   7 -14   1    1.64    0.17 
   7 -14   1    1.58    0.15 
   7 -14   1    1.77    0.19 
   7  14   1    1.76    0.14 
  -7  14  -1    1.83    0.15 
  -7  14  -1    1.79    0.16 
   7  14   1    1.78    0.16 
   7  14   1    1.60    0.15 
   7 -15  -1    3.91    0.24 
   7 -15  -1    3.70    0.25 
   7 -15  -1    3.19    0.22 
   7 -15  -1    3.37    0.26 
   7 -15  -1    2.94    0.43 
   7  15  -1    3.61    0.21 
   7  15  -1    3.65    0.24 
  -7  15   1    3.70    0.23 
   7  15  -1    3.50    0.22 
  -7  15   1    3.18    0.22 
   7  15  -1    3.47    0.21 
   6 -15  -1    1.01    0.15 
   6 -15  -1    1.22    0.14 
   6 -15  -1    1.04    0.18 
  -6 -15   1    0.92    0.14 
   6 -15  -1    0.92    0.36 
   6  15  -1    1.37    0.13 
   6  15  -1    1.44    0.16 
  -6  15   1    1.16    0.14 
  -6  15   1    1.36    0.15 
   6  15  -1    1.46    0.13 
   6  15  -1    1.36    0.14 
   5 -15  -1    2.10    0.52 
   5 -15  -1    2.31    0.21 
  -5 -15   1    2.41    0.20 
   5 -15  -1    2.34    0.25 
  -5 -15   1    2.48    0.24 
   5  15  -1    2.27    0.18 
   5  15  -1    2.28    0.21 
  -5  15   1    2.27    0.28 
   5  15  -1    2.34    0.19 
  -5  15   1    2.40    0.20 
   5  15  -1    2.52    0.20 
   4 -15  -1    4.91    0.76 
   4 -15  -1    6.13    0.43 
   4 -15  -1    5.94    0.39 
  -4 -15   1    5.99    0.38 
   4 -15  -1    5.92    0.38 
  -4 -15   1    6.32    0.44 
  -4  15   1    5.85    0.46 
   4  15  -1    5.97    0.36 
   4  15  -1    6.28    0.35 
  -4  15   1    6.31    0.37 
   4  15  -1    6.18    0.37 
   4  15  -1    6.33    0.38 
   4  15  -1    6.39    0.35 
   4  15  -1    6.14    0.36 
  -4  15   1    5.74    0.58 
  -4  15   1    5.95    0.35 
  -3 -15   1    2.17    0.22 
  -3 -15   1    2.39    0.22 
   3 -15  -1    2.13    0.21 
   3 -15  -1    2.30    0.28 
   3 -15  -1    2.19    0.25 
   3 -15  -1    2.34    0.25 
  -3 -15   1    2.52    0.27 
   3  15  -1    3.08    0.21 
   3  15  -1    3.13    0.22 
   3  15  -1    3.41    0.22 
   3  15  -1    3.26    0.21 
  -3  15   1    3.11    0.29 
  -3  15   1    3.04    0.22 
   3  15  -1    3.01    0.22 
  -3  15   1    3.08    0.22 
   3  15  -1    3.34    0.21 
  -3  15   1    3.02    0.42 
   2 -15  -1    1.09    0.19 
   2 -15  -1    1.14    0.22 
  -2 -15   1    1.17    0.18 
  -2 -15   1    1.08    0.19 
  -2  15   1    1.61    0.19 
  -2  15   1    1.56    0.31 
   2  15  -1    1.93    0.16 
   2  15  -1    1.74    0.16 
   2  15  -1    1.76    0.16 
  -2  15   1    1.57    0.16 
  -2  15   1    1.64    0.15 
   2  15  -1    1.55    0.16 
   2  15  -1    1.71    0.14 
  -1 -15   1   12.88    0.73 
  -1 -15   1   13.58    0.72 
   1 -15  -1   13.52    0.75 
   1 -15  -1   13.20    0.75 
   1 -15  -1   13.05    0.71 
  -1 -15   1   12.99    0.73 
  -1 -15   1   12.76    0.76 
   1  15  -1   13.51    0.89 
  -1  15   1   12.47    0.67 
   1  15  -1   12.92    0.68 
   1  15  -1   13.04    0.66 
  -1  15   1   13.59    0.93 
  -1  15   1   13.19    0.68 
   1  15  -1   12.84    0.68 
  -1  15   1   12.72    0.65 
   0 -15  -1    3.61    0.30 
   0 -15   1    3.89    0.27 
   0 -15  -1    3.88    0.30 
   0 -15   1    3.78    0.29 
   0 -15  -1    3.56    0.30 
   0 -15   1    3.79    0.29 
   0  15   1    2.97    0.22 
   0  15  -1    3.32    0.40 
   0  15  -1    3.16    0.23 
   0  15   1    3.22    0.24 
   0  15   1    3.38    0.41 
   0  15   1    3.13    0.22 
   0  15   1    3.22    0.24 
   0  15  -1    3.07    0.23 
   0  15  -1    2.98    0.21 
   1 -15   1    9.69    0.57 
  -1 -15  -1   10.28    0.61 
  -1 -15  -1   10.20    0.57 
   1 -15   1   10.41    0.69 
   1 -15   1   10.04    0.61 
  -1 -15  -1    9.48    0.62 
   1 -15   1    9.99    0.60 
  -1 -15  -1   10.24    0.60 
   1  15   1    9.83    0.55 
  -1  15  -1   10.10    0.54 
   1  15   1   10.86    0.53 
  -1  15  -1    9.69    0.54 
  -1  15  -1    9.91    0.55 
   1  15   1    9.52    0.53 
  -1  15  -1   10.74    0.80 
   1  15   1   10.65    0.55 
   1  15   1   10.55    0.74 
  -2 -15  -1    5.05    0.34 
   2 -15   1    5.51    0.38 
  -2 -15  -1    5.38    0.38 
   2 -15   1    5.02    0.43 
   2 -15   1    5.32    0.35 
   2 -15   1    5.30    0.38 
  -2 -15  -1    4.89    0.36 
   2 -15   1    4.25    0.68 
  -2 -15  -1    5.34    0.40 
   2  15   1    5.29    0.33 
   2  15   1    5.35    0.33 
   2  15   1    5.55    0.31 
  -2  15  -1    5.38    0.54 
   2  15   1    4.78    0.32 
  -2  15  -1    5.57    0.33 
   2  15   1    5.35    0.31 
  -2  15  -1    5.53    0.39 
  -2  15  -1    5.44    0.32 
   2  15   1    5.26    0.34 
   2  15   1    5.36    0.32 
   2  15   1    4.99    0.44 
  -3 -15  -1   16.64    0.96 
  -3 -15  -1   16.36    0.90 
   3 -15   1   16.67    0.95 
  -3 -15  -1   15.82    0.93 
   3 -15   1   16.22    0.97 
   3 -15   1   16.09    0.92 
   3 -15   1   14.91    0.89 
   3  15   1   18.54    0.89 
  -3  15  -1   18.20    0.99 
  -3  15  -1   17.04    0.89 
   3  15   1   19.64    0.92 
   3  15   1   18.65    0.90 
   3  15   1   18.36    0.88 
   3  15   1   18.58    0.88 
  -3  15  -1   18.84    1.19 
   3  15   1   17.32    0.89 
   3  15   1   19.01    0.87 
  -3  15  -1   18.72    0.89 
   4 -15   1    6.22    0.38 
  -4 -15  -1    6.67    0.38 
   4 -15   1    5.24    0.75 
  -4 -15  -1    6.68    0.43 
   4 -15   1    6.64    0.44 
  -4  15  -1    5.78    0.37 
   4  15   1    5.87    0.34 
   4  15   1    6.04    0.37 
   4  15   1    5.82    0.35 
  -4  15  -1    5.44    0.45 
   4  15   1    5.91    0.35 
   4  15   1    5.90    0.36 
  -4  15  -1    5.43    0.57 
   4  15   1    5.63    0.37 
  -4  15  -1    5.86    0.36 
   5 -15   1   13.23    1.23 
   5 -15   1   14.32    0.78 
   5 -15   1   15.63    0.86 
  -5 -15  -1   15.53    0.85 
  -5 -15  -1   16.72    0.91 
   5  15   1   16.63    0.78 
   5  15   1   15.33    0.79 
   5  15   1   15.21    0.76 
   5  15   1   15.74    0.78 
   5  15   1   16.38    0.81 
  -5  15  -1   16.19    0.79 
  -5  15  -1   15.84    0.80 
  -5  15  -1   13.93    0.89 
  -6 -15  -1    2.45    0.22 
   6 -15   1    2.55    0.50 
   6 -15   1    2.70    0.22 
   6 -15   1    2.65    0.25 
   6 -15   1    2.55    0.20 
  -6  15  -1    2.80    0.20 
   6  15   1    2.69    0.20 
   6  15   1    2.80    0.20 
  -6  15  -1    2.65    0.21 
   6  15   1    2.81    0.21 
   6  15   1    2.57    0.20 
   7 -15   1    2.45    0.19 
   7 -15   1    2.65    0.20 
   7 -15   1    2.73    0.24 
  -7  15  -1    3.45    0.20 
   7  15   1    3.36    0.21 
  -7  15  -1    3.50    0.22 
   7  15   1    3.45    0.20 
   7  15   1    3.47    0.20 
   7 -16  -1   13.85    0.99 
   7 -16  -1   16.63    0.79 
   7 -16  -1   15.92    0.81 
   7  16  -1   16.16    0.79 
  -7  16   1   16.46    0.78 
   7  16  -1   16.36    0.77 
   7  16  -1   16.37    0.78 
  -6 -16   1    0.89    0.13 
   6 -16  -1    0.95    0.15 
   6 -16  -1    0.97    0.13 
   6 -16  -1    0.88    0.12 
   6 -16  -1    0.78    0.32 
   6  16  -1    0.72    0.11 
   6  16  -1    0.56    0.10 
  -6  16   1    0.67    0.11 
   6  16  -1    0.75    0.10 
   5 -16  -1   26.45    1.41 
  -5 -16   1   27.23    1.46 
   5 -16  -1   28.06    1.46 
   5  16  -1   29.36    1.40 
   5  16  -1   30.52    1.39 
  -5  16   1   29.79    1.39 
   5  16  -1   28.08    1.38 
   5  16  -1   30.81    1.38 
  -4 -16   1    2.44    0.25 
   4 -16  -1    2.17    0.18 
   4 -16  -1    1.80    0.49 
   4 -16  -1    2.33    0.25 
   4  16  -1    2.37    0.20 
  -4  16   1    2.53    0.19 
   4  16  -1    2.51    0.19 
  -4  16   1    2.59    0.20 
   4  16  -1    2.68    0.19 
   4  16  -1    2.52    0.20 
   4  16  -1    2.64    0.19 
   4  16  -1    2.22    0.19 
  -4  16   1    2.37    0.37 
  -4  16   1    2.47    0.26 
   3 -16  -1   47.30    2.28 
   3 -16  -1   50.19    2.32 
  -3 -16   1   48.42    2.33 
   3 -16  -1   42.76    2.23 
  -3 -16   1   43.68    2.25 
   3 -16  -1   46.90    2.33 
   3  16  -1   47.72    2.21 
  -3  16   1   47.72    2.22 
  -3  16   1   44.36    2.29 
   3  16  -1   47.55    2.22 
   3  16  -1   49.16    2.21 
  -3  16   1   47.03    2.22 
   3  16  -1   43.43    2.22 
   3  16  -1   46.34    2.21 
  -3  16   1   47.32    2.54 
   3  16  -1   48.77    2.23 
   2 -16  -1    2.51    0.30 
   2 -16  -1    1.96    0.52 
   2 -16  -1    2.56    0.27 
  -2 -16   1    2.41    0.24 
  -2 -16   1    2.60    0.23 
  -2 -16   1    2.67    0.28 
   2 -16  -1    2.51    0.26 
   2 -16  -1    2.41    0.22 
   2  16  -1    2.72    0.21 
  -2  16   1    2.90    0.21 
  -2  16   1    2.89    0.41 
   2  16  -1    2.61    0.19 
   2  16  -1    2.76    0.20 
  -2  16   1    2.80    0.21 
  -2  16   1    2.57    0.22 
   2  16  -1    2.58    0.20 
   1 -16  -1   26.20    1.31 
  -1 -16   1   23.20    1.31 
  -1 -16   1   27.31    1.29 
   1 -16  -1   24.53    1.26 
   1 -16  -1   23.57    1.55 
  -1 -16   1   25.86    1.30 
   1 -16  -1   26.94    1.32 
  -1  16   1   23.57    1.22 
   1  16  -1   25.89    1.47 
   1  16  -1   25.09    1.22 
  -1  16   1   26.44    1.53 
  -1  16   1   25.44    1.24 
   1  16  -1   24.74    1.23 
  -1  16   1   24.17    1.21 
   1  16  -1   25.44    1.24 
   0 -16   1    5.16    0.38 
   0 -16  -1    5.21    0.38 
   0 -16   1    5.25    0.35 
   0 -16   1    5.46    0.38 
   0 -16  -1    5.25    0.39 
   0 -16  -1    5.24    0.35 
   0  16  -1    4.91    0.32 
   0  16   1    5.18    0.33 
   0  16   1    5.34    0.52 
   0  16   1    4.87    0.30 
   0  16  -1    5.58    0.53 
   0  16   1    4.92    0.31 
   0  16   1    4.80    0.32 
   0  16  -1    5.13    0.32 
  -1 -16  -1   22.38    1.22 
   1 -16   1   22.89    1.17 
   1 -16   1   22.92    1.20 
  -1 -16  -1   22.57    1.20 
   1 -16   1   20.85    1.27 
  -1 -16  -1   22.84    1.19 
   1 -16   1   23.65    1.20 
   1  16   1   22.95    1.15 
   1  16   1   22.95    1.12 
   1  16   1   23.39    1.14 
   1  16   1   22.20    1.12 
  -1  16  -1   24.96    1.44 
  -1  16  -1   22.88    1.13 
  -1  16  -1   22.93    1.13 
   1  16   1   23.26    1.34 
   2 -16   1    4.20    0.34 
  -2 -16  -1    4.09    0.35 
  -2 -16  -1    4.59    0.34 
   2 -16   1    3.40    0.62 
   2 -16   1    4.52    0.35 
  -2 -16  -1    4.13    0.32 
   2 -16   1    4.33    0.39 
   2 -16   1    4.24    0.30 
  -2 -16  -1    4.45    0.31 
   2  16   1    4.27    0.27 
   2  16   1    4.73    0.28 
   2  16   1    4.22    0.27 
   2  16   1    4.35    0.30 
  -2  16  -1    4.73    0.30 
  -2  16  -1    4.83    0.52 
   2  16   1    4.32    0.29 
  -2  16  -1    4.38    0.28 
   2  16   1    4.04    0.39 
  -2  16  -1    4.18    0.31 
   3 -16   1    6.06    0.39 
  -3 -16  -1    6.19    0.43 
   3 -16   1    6.13    0.43 
   3 -16   1    5.70    0.37 
   3 -16   1    4.82    0.73 
  -3 -16  -1    6.18    0.38 
   3 -16   1    6.03    0.42 
   3  16   1    5.52    0.34 
  -3  16  -1    6.22    0.36 
   3  16   1    5.42    0.34 
   3  16   1    5.57    0.35 
  -3  16  -1    5.58    0.41 
  -3  16  -1    6.14    0.59 
   3  16   1    5.22    0.35 
   3  16   1    5.97    0.36 
   3  16   1    5.83    0.34 
   4 -16   1    4.90    0.37 
  -4 -16  -1    5.09    0.37 
   4 -16   1    4.55    0.31 
  -4 -16  -1    5.07    0.32 
   4 -16   1    3.79    0.67 
  -4  16  -1    4.63    0.38 
   4  16   1    4.82    0.31 
   4  16   1    5.05    0.29 
   4  16   1    4.64    0.30 
  -4  16  -1    4.63    0.31 
   4  16   1    4.88    0.31 
  -4  16  -1    4.90    0.51 
   4  16   1    4.78    0.29 
  -4  16  -1    5.00    0.31 
   4  16   1    5.17    0.32 
   5 -16   1    0.00    0.22 
  -5 -16  -1    0.09    0.06 
   5 -16   1    0.08    0.10 
  -5 -16  -1    0.08    0.07 
   5 -16   1    0.08    0.08 
   5  16   1    0.04    0.06 
   5  16   1    0.06    0.06 
  -5  16  -1    0.08    0.07 
   5  16   1    0.05    0.06 
   5  16   1    0.17    0.08 
  -5  16  -1    0.04    0.07 
   5  16   1    0.08    0.08 
   6 -16   1    3.08    0.21 
  -6 -16  -1    3.08    0.21 
   6 -16   1    2.96    0.49 
   6 -16   1    3.22    0.26 
  -6 -16  -1    3.14    0.25 
   6  16   1    3.17    0.22 
   6  16   1    3.22    0.21 
  -6  16  -1    3.17    0.22 
  -6  16  -1    3.28    0.22 
   6  16   1    3.28    0.20 
   7 -16   1    0.27    0.09 
   7  16   1    0.22    0.05 
   7  16   1    0.24    0.06 
   6 -17  -1    1.66    0.19 
   6 -17  -1    1.74    0.15 
   6  17  -1    2.14    0.15 
   6  17  -1    2.25    0.17 
   6  17  -1    2.10    0.15 
  -6  17   1    2.35    0.16 
   6  17  -1    2.16    0.15 
  -5 -17   1    2.58    0.21 
  -5 -17   1    2.64    0.24 
   5 -17  -1    2.82    0.21 
   5 -17  -1    2.22    0.50 
   5 -17  -1    2.84    0.25 
   5  17  -1    2.56    0.19 
   5  17  -1    2.81    0.19 
  -5  17   1    2.91    0.20 
   5  17  -1    2.53    0.21 
   5  17  -1    2.86    0.19 
  -4 -17   1    2.06    0.20 
   4 -17  -1    2.18    0.24 
  -4 -17   1    2.05    0.23 
  -4  17   1    2.31    0.28 
   4  17  -1    2.06    0.18 
   4  17  -1    2.20    0.18 
   4  17  -1    2.14    0.17 
  -4  17   1    2.26    0.18 
   4  17  -1    2.09    0.17 
   4  17  -1    2.16    0.17 
  -4  17   1    2.11    0.17 
  -4  17   1    2.07    0.36 
   4  17  -1    1.98    0.17 
   3 -17  -1    0.84    0.17 
   3 -17  -1    0.68    0.37 
  -3 -17   1    0.77    0.15 
   3 -17  -1    0.84    0.18 
  -3 -17   1    0.70    0.14 
   3 -17  -1    0.63    0.11 
   3 -17  -1    0.84    0.17 
  -3 -17   1    0.75    0.17 
   3  17  -1    0.98    0.12 
   3  17  -1    0.99    0.12 
  -3  17   1    1.04    0.29 
   3  17  -1    1.05    0.13 
   3  17  -1    0.96    0.13 
   3  17  -1    0.89    0.13 
  -3  17   1    1.09    0.14 
  -3  17   1    1.11    0.13 
   3  17  -1    1.11    0.13 
  -3  17   1    0.94    0.14 
  -2 -17   1    3.74    0.34 
   2 -17  -1    4.02    0.29 
   2 -17  -1    3.82    0.37 
   2 -17  -1    3.80    0.32 
  -2 -17   1    4.31    0.31 
  -2 -17   1    4.03    0.31 
   2 -17  -1    4.31    0.35 
  -2  17   1    4.21    0.49 
   2  17  -1    3.98    0.27 
   2  17  -1    4.36    0.27 
   2  17  -1    4.34    0.28 
   2  17  -1    3.97    0.25 
  -2  17   1    4.03    0.27 
  -2  17   1    4.18    0.27 
   1 -17  -1    3.52    0.31 
   1 -17  -1    3.34    0.26 
   1 -17  -1    3.12    0.35 
  -1 -17   1    3.47    0.29 
   1 -17  -1    3.76    0.31 
  -1 -17   1    3.58    0.27 
  -1  17   1    3.21    0.24 
   1  17  -1    3.47    0.25 
  -1  17   1    3.39    0.44 
  -1  17   1    2.82    0.22 
   1  17  -1    3.29    0.23 
   1  17  -1    2.97    0.21 
  -1  17   1    3.07    0.21 
   1  17  -1    3.09    0.23 
   0 -17  -1    5.72    0.41 
   0 -17   1    5.69    0.38 
   0 -17   1    5.76    0.41 
   0 -17  -1    5.58    0.41 
   0 -17  -1    5.36    0.37 
   0 -17   1    5.64    0.40 
   0  17   1    5.83    0.33 
   0  17  -1    6.02    0.56 
   0  17  -1    5.92    0.36 
   0  17   1    6.00    0.36 
   0  17   1    6.36    0.57 
   0  17   1    5.46    0.35 
   0  17   1    5.78    0.34 
   0  17  -1    5.85    0.35 
   1 -17   1   16.29    0.89 
  -1 -17  -1   16.05    0.92 
   1 -17   1   15.75    1.00 
  -1 -17  -1   16.56    0.90 
  -1 -17  -1   17.05    0.92 
  -1 -17  -1   14.82    0.93 
   1 -17   1   16.25    0.92 
   1 -17   1   16.26    0.92 
  -1  17  -1   17.92    0.87 
   1  17   1   18.02    1.07 
  -1  17  -1   19.69    1.17 
   1  17   1   18.27    0.87 
   1  17   1   17.86    0.85 
   1  17   1   17.26    0.88 
   1  17   1   17.02    0.85 
  -1  17  -1   17.19    0.86 
   2 -17   1    0.83    0.19 
  -2 -17  -1    0.84    0.18 
   2 -17   1    0.88    0.17 
   2 -17   1    0.88    0.14 
   2 -17   1    0.63    0.35 
  -2 -17  -1    0.90    0.16 
   2 -17   1    1.03    0.18 
  -2 -17  -1    0.93    0.17 
   2  17   1    0.83    0.12 
  -2  17  -1    0.89    0.11 
   2  17   1    0.87    0.13 
   2  17   1    0.96    0.14 
  -2  17  -1    0.93    0.12 
  -2  17  -1    0.99    0.14 
  -2  17  -1    1.02    0.29 
   3 -17   1   17.04    0.90 
  -3 -17  -1   17.71    0.86 
   3 -17   1   16.30    0.86 
   3 -17   1   14.18    1.30 
   3 -17   1   16.68    0.87 
   3 -17   1   18.24    0.92 
  -3 -17  -1   17.32    0.93 
  -3 -17  -1   16.21    0.86 
   3  17   1   17.10    0.84 
  -3  17  -1   16.65    1.11 
   3  17   1   16.71    0.81 
  -3  17  -1   15.01    0.86 
   3  17   1   16.07    0.82 
   3  17   1   15.39    0.82 
  -3  17  -1   16.67    0.83 
   3  17   1   14.90    0.82 
   4 -17   1    0.09    0.07 
  -4 -17  -1    0.10    0.08 
   4 -17   1    0.08    0.25 
  -4 -17  -1    0.13    0.07 
   4 -17   1    0.18    0.11 
   4  17   1    0.08    0.06 
   4  17   1    0.14    0.07 
   4  17   1    0.13    0.07 
   4  17   1    0.14    0.06 
  -4  17  -1    0.16    0.07 
   4  17   1    0.17    0.08 
   5 -17   1   21.22    1.59 
  -5 -17  -1   23.42    1.24 
   5 -17   1   25.59    1.25 
   5  17   1   24.39    1.16 
  -5  17  -1   26.01    1.19 
   5  17   1   24.81    1.19 
   5  17   1   25.54    1.18 
  -5  17  -1   23.05    1.18 
   5  17   1   25.16    1.17 
   6 -17   1    2.46    0.18 
  -6 -17  -1    2.59    0.21 
   6 -17   1    2.41    0.41 
   6 -17   1    2.62    0.22 
  -6  17  -1    2.82    0.18 
   6  17   1    2.63    0.17 
   6  17   1    2.51    0.17 
   6  17   1    2.52    0.18 
   6 -18  -1    0.24    0.12 
   6 -18  -1    0.14    0.16 
   6  18  -1    0.08    0.04 
  -6  18   1    0.14    0.05 
   5 -18  -1   10.13    0.94 
   5 -18  -1   11.93    0.65 
   5 -18  -1   11.84    0.60 
  -5 -18   1   11.42    0.60 
   5  18  -1   11.74    0.59 
   5  18  -1   11.78    0.58 
   5  18  -1   11.47    0.60 
   5  18  -1   12.31    0.58 
  -5  18   1   12.29    0.60 
   4 -18  -1    4.80    0.34 
   4 -18  -1    3.87    0.62 
  -4 -18   1    4.48    0.29 
  -4 -18   1    4.43    0.34 
   4  18  -1    4.67    0.26 
  -4  18   1    4.45    0.47 
  -4  18   1    4.60    0.28 
   4  18  -1    4.49    0.26 
  -4  18   1    4.47    0.27 
   4  18  -1    3.80    0.27 
   4  18  -1    4.16    0.26 
   3 -18  -1   11.23    0.65 
  -3 -18   1   11.65    0.62 
   3 -18  -1    9.83    0.58 
   3 -18  -1   10.64    0.62 
  -3 -18   1    9.84    0.65 
  -3 -18   1   10.13    0.60 
   3  18  -1   11.22    0.57 
  -3  18   1   11.16    0.58 
   3  18  -1   11.42    0.57 
  -3  18   1   12.02    0.85 
   3  18  -1   11.68    0.57 
  -3  18   1   11.46    0.58 
   3  18  -1   11.29    0.59 
   2 -18  -1    1.17    0.19 
  -2 -18   1    0.88    0.17 
  -2 -18   1    0.98    0.17 
   2 -18  -1    1.05    0.19 
   2 -18  -1    1.00    0.14 
  -2 -18   1    0.94    0.15 
   2 -18  -1    0.92    0.19 
   2  18  -1    1.14    0.13 
  -2  18   1    1.19    0.30 
  -2  18   1    1.23    0.14 
   2  18  -1    1.12    0.14 
   2  18  -1    1.30    0.14 
  -2  18   1    1.10    0.14 
   2  18  -1    1.10    0.12 
   1 -18  -1   27.14    1.56 
   1 -18  -1   30.27    1.49 
  -1 -18   1   32.05    1.49 
  -1 -18   1   31.03    1.46 
   1 -18  -1   28.99    1.45 
   1 -18  -1   30.43    1.50 
   1  18  -1   26.82    1.39 
   1  18  -1   29.89    1.40 
  -1  18   1   29.89    1.42 
   1  18  -1   28.23    1.41 
  -1  18   1   30.57    1.70 
   1  18  -1   29.41    1.42 
  -1  18   1   26.68    1.40 
  -1  18   1   27.58    1.39 
   0 -18   1    1.74    0.22 
   0 -18  -1    1.94    0.20 
   0 -18  -1    1.72    0.22 
   0 -18   1    1.68    0.20 
   0 -18   1    1.82    0.19 
   0 -18  -1    1.75    0.22 
   0  18   1    1.90    0.18 
   0  18   1    1.81    0.32 
   0  18   1    1.80    0.17 
   0  18   1    1.88    0.16 
   0  18  -1    1.94    0.17 
   0  18  -1    1.96    0.18 
   1 -18   1    3.64    0.37 
  -1 -18  -1    3.89    0.31 
   1 -18   1    3.86    0.29 
   1 -18   1    3.96    0.32 
  -1 -18  -1    3.57    0.31 
   1 -18   1    3.60    0.30 
  -1 -18  -1    3.70    0.29 
   1  18   1    3.94    0.41 
  -1  18  -1    4.20    0.47 
   1  18   1    4.29    0.25 
  -1  18  -1    3.92    0.26 
   1  18   1    3.66    0.25 
   1  18   1    3.92    0.25 
  -1  18  -1    3.94    0.26 
   1  18   1    4.07    0.27 
   2 -18   1    2.22    0.24 
   2 -18   1    2.33    0.24 
   2 -18   1    1.98    0.25 
  -2 -18  -1    2.11    0.22 
  -2 -18  -1    2.20    0.21 
  -2 -18  -1    1.85    0.23 
  -2 -18  -1    2.10    0.22 
   2 -18   1    1.54    0.47 
   2 -18   1    1.93    0.19 
   2  18   1    2.28    0.19 
   2  18   1    2.45    0.17 
  -2  18  -1    2.26    0.18 
  -2  18  -1    2.21    0.19 
  -2  18  -1    2.43    0.37 
   2  18   1    2.25    0.17 
   3 -18   1    7.46    0.46 
   3 -18   1    6.87    0.41 
  -3 -18  -1    6.16    0.40 
  -3 -18  -1    6.54    0.45 
   3 -18   1    5.45    0.75 
   3 -18   1    7.05    0.43 
   3  18   1    7.04    0.37 
   3  18   1    6.71    0.37 
   3  18   1    6.54    0.37 
   3  18   1    7.18    0.39 
  -3  18  -1    7.17    0.39 
   4 -18   1    5.61    0.37 
   4 -18   1    4.28    0.64 
  -4 -18  -1    5.22    0.37 
   4 -18   1    4.66    0.31 
  -4  18  -1    5.50    0.31 
   4  18   1    4.81    0.30 
   4  18   1    5.17    0.29 
   4  18   1    5.35    0.31 
   4  18   1    5.24    0.29 
   4  18   1    5.07    0.30 
   5 -18   1    0.74    0.14 
   5 -18   1    0.75    0.30 
  -5 -18  -1    0.72    0.11 
   5  18   1    0.72    0.10 
  -5  18  -1    0.69    0.10 
   5  18   1    0.71    0.09 
   5  18   1    0.58    0.08 
   5 -19  -1    0.15    0.08 
   5 -19  -1    0.10    0.16 
   5  19  -1    0.08    0.04 
  -5  19   1    0.13    0.05 
   5  19  -1    0.11    0.05 
   5  19  -1    0.05    0.05 
  -4 -19   1    5.05    0.31 
   4 -19  -1    5.27    0.35 
   4 -19  -1    4.20    0.60 
   4  19  -1    4.61    0.28 
   4  19  -1    4.98    0.28 
  -4  19   1    5.13    0.29 
   4  19  -1    4.72    0.27 
  -4  19   1    5.11    0.47 
   3 -19  -1    1.19    0.18 
  -3 -19   1    0.91    0.15 
  -3 -19   1    1.06    0.14 
  -3 -19   1    0.92    0.13 
   3 -19  -1    1.04    0.15 
   3 -19  -1    0.72    0.30 
   3  19  -1    0.80    0.11 
   3  19  -1    0.87    0.12 
  -3  19   1    1.00    0.12 
   3  19  -1    0.84    0.10 
  -3  19   1    0.84    0.11 
   3  19  -1    0.96    0.11 
  -3  19   1    0.87    0.27 
   2 -19  -1    4.51    0.34 
  -2 -19   1    4.61    0.32 
   2 -19  -1    3.98    0.29 
   2 -19  -1    4.38    0.33 
  -2 -19   1    4.31    0.32 
   2  19  -1    4.57    0.27 
   2  19  -1    4.75    0.28 
  -2  19   1    4.77    0.29 
  -2  19   1    4.69    0.28 
   2  19  -1    5.06    0.30 
  -2  19   1    4.92    0.50 
   2  19  -1    4.80    0.28 
   1 -19  -1   16.54    0.86 
   1 -19  -1   15.67    0.84 
  -1 -19   1   15.98    0.84 
  -1 -19   1   16.08    0.82 
   1 -19  -1   15.73    0.81 
   1  19  -1   14.97    0.77 
   1  19  -1   14.07    0.77 
  -1  19   1   15.93    0.79 
  -1  19   1   15.59    1.01 
   1  19  -1   15.61    0.79 
  -1  19   1   14.21    0.77 
   0 -19  -1    4.18    0.33 
   0 -19   1    4.06    0.32 
   0 -19   1    4.98    0.37 
   0 -19  -1    4.30    0.33 
   0 -19  -1    4.18    0.29 
   0 -19   1    4.14    0.30 
   0  19  -1    3.97    0.25 
   0  19   1    3.86    0.26 
   0  19  -1    4.20    0.27 
   0  19   1    3.98    0.43 
   0  19  -1    4.17    0.27 
   0  19   1    3.79    0.25 
   0  19   1    4.11    0.27 
   1 -19   1   16.40    0.84 
  -1 -19  -1   16.57    0.84 
  -1 -19  -1   16.12    0.81 
   1 -19   1   15.42    0.83 
   1 -19   1   15.84    0.81 
  -1 -19  -1   15.93    0.83 
   1  19   1   15.11    0.76 
  -1  19  -1   14.20    0.77 
   1  19   1   13.83    0.75 
   1  19   1   14.58    0.78 
  -1  19  -1   14.61    0.77 
   2 -19   1    0.14    0.09 
  -2 -19  -1    0.16    0.08 
   2 -19   1    0.20    0.10 
   2 -19   1    0.21    0.08 
  -2 -19  -1    0.20    0.09 
  -2  19  -1    0.17    0.07 
   2  19   1    0.20    0.07 
  -2  19  -1    0.17    0.07 
   2  19   1    0.18    0.08 
   2  19   1    0.24    0.07 
  -3 -19  -1   12.70    0.63 
   3 -19   1   11.59    0.61 
  -3 -19  -1   10.79    0.65 
   3 -19   1   11.04    0.62 
   3 -19   1   12.32    0.66 
  -3 -19  -1   10.93    0.61 
   3 -19   1    9.72    0.96 
   3  19   1   11.57    0.58 
   3  19   1   11.90    0.60 
  -3  19  -1   11.73    0.59 
   3  19   1   11.93    0.58 
   4 -19   1    2.55    0.48 
  -4 -19  -1    3.28    0.23 
   4 -19   1    3.23    0.26 
  -4  19  -1    3.49    0.21 
   4  19   1    3.10    0.19 
   4  19   1    3.26    0.20 
   4  19   1    3.26    0.20 
   5 -19   1    3.79    0.47 
  -5  19  -1    3.99    0.24 
   4 -20  -1    2.28    0.42 
   4 -20  -1    2.91    0.21 
   4  20  -1    2.39    0.18 
  -4  20   1    2.60    0.17 
   4  20  -1    2.46    0.16 
  -3 -20   1    5.49    0.33 
   3 -20  -1    4.58    0.60 
  -3 -20   1    5.83    0.34 
   3 -20  -1    5.74    0.36 
   3 -20  -1    5.27    0.34 
  -3  20   1    5.54    0.31 
   3  20  -1    5.90    0.31 
  -3  20   1    5.67    0.32 
  -3  20   1    6.50    0.51 
   2 -20  -1    0.86    0.15 
  -2 -20   1    0.78    0.13 
   2 -20  -1    0.79    0.14 
  -2 -20   1    0.78    0.12 
   2 -20  -1    0.69    0.10 
  -2  20   1    0.63    0.10 
  -2  20   1    0.63    0.10 
  -2  20   1    0.63    0.23 
   2  20  -1    0.46    0.07 
   2  20  -1    0.57    0.09 
   2  20  -1    0.49    0.09 
   1 -20  -1   12.79    0.70 
  -1 -20   1   12.74    0.69 
  -1 -20   1   11.89    0.65 
   1 -20  -1   12.17    0.67 
   1 -20  -1   12.96    0.70 
  -1 -20   1   12.84    0.68 
   1  20  -1   13.17    0.64 
   1  20  -1   11.94    0.64 
  -1  20   1   13.59    0.66 
  -1  20   1   12.24    0.64 
  -1  20   1   13.12    0.84 
   1  20  -1   13.42    0.66 
   0 -20  -1    1.02    0.16 
   0 -20  -1    1.20    0.14 
   0 -20   1    1.09    0.17 
   0 -20  -1    1.04    0.17 
   0 -20   1    1.11    0.14 
   0  20   1    0.86    0.12 
   0  20  -1    0.80    0.12 
   0  20   1    0.92    0.11 
   0  20  -1    0.88    0.12 
   0  20  -1    0.91    0.12 
   0  20   1    0.88    0.11 
   0  20   1    0.76    0.10 
  -1 -20  -1    7.19    0.43 
   1 -20   1    7.27    0.43 
  -1 -20  -1    6.99    0.44 
  -1 -20  -1    7.85    0.45 
   1 -20   1    7.13    0.44 
   1 -20   1    8.08    0.45 
  -1  20  -1    7.23    0.40 
   1  20   1    6.83    0.38 
   1  20   1    7.37    0.41 
  -1  20  -1    7.07    0.40 
  -1  20  -1    7.67    0.39 
   1  20   1    7.22    0.39 
   2 -20   1    6.03    0.35 
   2 -20   1    5.73    0.37 
  -2 -20  -1    6.20    0.36 
  -2 -20  -1    5.61    0.36 
   2 -20   1    5.85    0.36 
  -2  20  -1    5.73    0.33 
   2  20   1    5.46    0.31 
   2  20   1    5.69    0.32 
   2  20   1    5.63    0.33 
  -3 -20  -1    3.75    0.25 
   3 -20   1    3.55    0.26 
   3 -20   1    2.94    0.48 
   3 -20   1    3.36    0.23 
   3  20   1    3.55    0.22 
  -3  20  -1    3.97    0.23 
   3  20   1    3.60    0.20 
   3  20   1    3.52    0.21 
  -4 -20  -1    4.88    0.35 
  -4  20  -1    5.05    0.27 
   4  20   1    4.59    0.26 
   3  21  -1    0.28    0.06 
   2 -21  -1    0.67    0.12 
  -2 -21   1    0.71    0.13 
   2 -21  -1    0.68    0.12 
  -2 -21   1    0.71    0.11 
  -2 -21   1    0.69    0.10 
  -2  21   1    0.98    0.09 
   1 -21  -1    2.85    0.23 
   1 -21  -1    2.57    0.23 
   1 -21  -1    2.64    0.21 
  -1 -21   1    2.89    0.22 
  -1 -21   1    2.87    0.23 
  -1  21   1    3.54    0.21 
   1  21  -1    3.52    0.21 
  -1  21   1    3.28    0.19 
  -1  21   1    3.60    0.20 
   1  21  -1    3.37    0.20 
   1  21  -1    3.65    0.20 
   0 -21   1    2.35    0.18 
   0 -21  -1    2.25    0.20 
   0 -21  -1    2.35    0.18 
   0 -21   1    2.36    0.20 
   0 -21  -1    2.33    0.20 
   0  21   1    2.35    0.17 
   0  21  -1    2.20    0.16 
   0  21   1    2.28    0.16 
   0  21  -1    2.22    0.16 
   0  21  -1    2.25    0.16 
  -1 -21  -1    3.48    0.24 
   1 -21   1    3.56    0.25 
  -1 -21  -1    3.29    0.23 
   1 -21   1    3.33    0.22 
  -1  21  -1    3.35    0.20 
   1  21   1    2.88    0.19 
   1  21   1    3.21    0.19 
  -1  21  -1    3.06    0.20 
  -1  21  -1    3.16    0.20 
   1  21   1    3.08    0.21 
   2 -21   1    2.31    0.17 
  -2 -21  -1    2.33    0.17 
   2 -21   1    2.14    0.18 
  -2 -21  -1    2.25    0.18 
   2  21   1    2.18    0.14 
   2  21   1    2.23    0.16 
  -2  21  -1    2.33    0.16 
  -2  21  -1    2.24    0.15 
  10   0  -2   16.44    0.81 
  10   0  -2   15.81    0.78 
  10   0  -2   16.57    0.81 
  -9   0   2    0.08    0.07 
   9   0  -2    0.06    0.06 
   9   0  -2    0.08    0.07 
   9   0  -2    0.10    0.07 
   8   0  -2   67.09    3.09 
   8   0  -2   66.11    3.08 
   8   0  -2   60.90    3.07 
   8   0  -2   67.75    3.06 
   7   0  -2    8.18    0.46 
   7   0  -2    8.13    0.43 
   7   0  -2    8.09    0.45 
   7   0  -2    8.67    0.43 
   7   0  -2    7.37    0.44 
   7   0  -2    8.12    0.45 
   6   0  -2   31.95    1.56 
   6   0  -2   32.33    1.56 
   6   0  -2   32.27    1.54 
   6   0  -2   34.74    1.54 
   6   0  -2   31.56    1.56 
   6   0  -2   33.20    1.57 
  -5   0   2    0.84    0.12 
   5   0  -2    0.91    0.12 
   4   0  -2   67.92    3.16 
  -4   0   2   66.81    3.16 
   3   0  -2    4.53    0.27 
  -3   0   2    4.51    0.26 
  -3   0   2    4.36    0.22 
  -3   0   2    4.32    0.22 
  -3   0   2    4.15    0.27 
  -2   0   2   40.54    1.78 
   2   0  -2   39.58    1.79 
  -2   0   2   38.22    1.78 
   2   0  -2   35.36    1.78 
  -2   0   2   37.40    1.80 
  -1   0   2   -0.18    0.02 
   1   0  -2   -0.17    0.02 
  -1   0   2   -0.17    0.03 
  -1   0   2   -0.17    0.02 
   1   0  -2   -0.18    0.03 
  -1   0   2   -0.19    0.02 
   0   0   2  246.07   12.07 
   0   0  -2  277.69   15.68 
   0   0  -2  265.56   13.27 
   0   0  -2  251.88   12.19 
  -1   0  -2   -0.58    0.05 
  -1   0  -2   -0.52    0.05 
  -1   0  -2   -0.57    0.02 
   2   0   2   33.18    1.48 
  -2   0  -2   32.42    1.51 
  -2   0  -2   28.95    1.47 
  -2   0  -2   32.48    1.52 
   3   0   2    2.88    0.18 
  -3   0  -2    3.04    0.22 
  -3   0  -2    2.77    0.21 
  -3   0  -2    3.29    0.21 
   4   0   2   62.07    2.93 
  -4   0  -2   63.95    2.99 
  -4   0  -2   64.74    2.96 
  -4   0  -2   60.03    2.97 
  -5   0  -2    2.12    0.20 
  -5   0  -2    2.17    0.22 
  -5   0  -2    2.15    0.19 
   6   0   2   24.20    1.16 
   6   0   2   23.86    1.16 
   6   0   2   22.73    1.20 
   6   0   2   24.09    1.17 
  -6   0  -2   23.24    1.21 
   6   0   2   24.80    1.17 
   7   0   2    7.43    0.42 
   7   0   2    7.12    0.42 
   7   0   2    7.78    0.44 
   7   0   2    7.34    0.43 
   8   0   2   39.02    1.89 
   8   0   2   39.69    1.90 
   8   0   2   40.40    1.91 
   8   0   2   38.83    1.89 
   9   0   2    2.59    0.20 
   9   0   2    2.76    0.22 
   9   0   2    2.73    0.21 
   9   0   2    2.62    0.21 
  -9   0  -2    2.40    0.21 
  10   0   2   18.23    0.90 
  10   0   2   18.36    0.90 
  10   0   2   18.68    0.90 
  10  -1  -2    5.16    0.30 
  10  -1  -2    4.79    0.28 
  10  -1  -2    5.33    0.31 
  10   1  -2    5.58    0.31 
  10   1  -2    4.98    0.28 
  10   1  -2    5.26    0.30 
   9  -1  -2    4.11    0.28 
   9  -1  -2    4.47    0.29 
   9  -1  -2    4.12    0.26 
   9   1  -2    4.40    0.28 
   9   1  -2    4.48    0.26 
   9   1  -2    4.34    0.29 
  -9   1   2    4.20    0.31 
   8  -1  -2   17.77    0.89 
   8  -1  -2   18.77    0.90 
   8  -1  -2   17.11    0.91 
   8  -1  -2   19.20    0.88 
   8  -1  -2   19.12    0.91 
   8   1  -2   17.49    0.87 
   8   1  -2   16.62    0.89 
   8   1  -2   17.11    0.90 
  -8   1   2   17.30    0.93 
   8   1  -2   16.34    0.86 
   7  -1  -2    2.01    0.17 
   7  -1  -2    2.23    0.16 
   7  -1  -2    2.11    0.17 
   7  -1  -2    2.41    0.19 
   7  -1  -2    1.92    0.18 
   7  -1  -2    2.11    0.17 
   7  -1  -2    1.98    0.15 
   7   1  -2    2.16    0.16 
   7   1  -2    2.21    0.16 
   7   1  -2    2.33    0.19 
   7   1  -2    2.10    0.16 
  -7   1   2    1.92    0.24 
   7   1  -2    2.16    0.17 
   7   1  -2    2.10    0.17 
   6  -1  -2   34.76    1.61 
   6  -1  -2   34.13    1.60 
   6  -1  -2   30.89    1.61 
   6  -1  -2   34.27    1.58 
   6  -1  -2   31.87    1.59 
   6  -1  -2   33.05    1.60 
   6  -1  -2   35.14    1.58 
   6   1  -2   35.07    1.58 
   6   1  -2   32.65    1.59 
   6   1  -2   33.14    1.58 
   6   1  -2   33.47    1.60 
   6   1  -2   34.24    1.60 
   6   1  -2   32.53    1.59 
   5  -1  -2    3.01    0.23 
   5   1  -2    2.97    0.23 
  -5   1   2    2.91    0.23 
   4  -1  -2   66.36    3.03 
  -4  -1   2   65.08    3.01 
  -4  -1   2   65.24    3.05 
  -4   1   2   61.99    3.02 
   4   1  -2   63.32    3.02 
  -3  -1   2    9.73    0.48 
  -3  -1   2    9.38    0.51 
   3  -1  -2   10.32    0.51 
  -3  -1   2    9.89    0.49 
   3   1  -2   10.21    0.51 
  -3   1   2    8.69    0.52 
  -3   1   2   10.38    0.51 
  -2  -1   2   63.76    2.91 
   2  -1  -2   62.01    2.87 
  -2  -1   2   62.25    2.94 
   2  -1  -2   54.46    2.84 
  -2  -1   2   59.80    2.87 
  -2   1   2   66.48    2.86 
  -2   1   2   52.74    2.84 
   2   1  -2   64.39    2.83 
   1  -1  -2    2.13    0.14 
  -1  -1   2    2.13    0.16 
   1  -1  -2    1.97    0.16 
   1  -1  -2    1.86    0.14 
  -1  -1   2    2.16    0.14 
   1  -1  -2    2.06    0.12 
   1   1  -2    2.35    0.14 
  -1   1   2    2.11    0.16 
  -1   1   2    2.34    0.14 
   1   1  -2    2.22    0.16 
   1   1  -2    2.16    0.12 
   1   1  -2    2.45    0.14 
   0  -1   2    3.68    0.18 
   0  -1   2    3.53    0.21 
   0  -1  -2    3.66    0.22 
   0  -1  -2    3.63    0.21 
  -1  -1  -2   38.75    1.95 
  -1  -1  -2   42.28    1.97 
  -1  -1  -2   41.49    2.00 
  -1   1  -2   44.11    1.97 
  -1   1  -2   43.00    1.98 
  -2  -1  -2  146.29    7.68 
   2  -1   2  162.54    7.69 
  -2  -1  -2  165.35    7.89 
  -2  -1  -2  161.37    7.88 
  -2   1  -2  169.41    7.91 
  -2   1  -2  177.68    8.03 
  -2   1  -2  175.19    7.91 
  -3  -1  -2    2.01    0.17 
  -3  -1  -2    1.95    0.15 
   3  -1   2    1.94    0.13 
  -3   1  -2    2.46    0.18 
   4  -1   2   16.50    0.79 
  -4  -1  -2   17.31    0.81 
  -4  -1  -2   17.39    0.86 
  -4   1  -2   13.89    0.82 
  -4   1  -2   15.13    0.83 
  -4   1  -2   15.37    0.84 
  -5  -1  -2    3.49    0.28 
  -5  -1  -2    3.51    0.25 
  -5  -1  -2    3.48    0.29 
  -5   1  -2    3.95    0.31 
  -5   1  -2    3.88    0.29 
  -5   1  -2    4.10    0.29 
   6  -1   2   19.42    0.95 
   6  -1   2   19.09    0.95 
   6  -1   2   18.36    0.98 
  -6  -1  -2   17.33    0.96 
   6  -1   2   18.94    0.95 
   6  -1   2   19.10    0.95 
   6   1   2   20.65    0.95 
   6   1   2   18.50    0.98 
   6   1   2   19.32    0.95 
   6   1   2   19.47    0.95 
   6   1   2   20.33    0.95 
  -6   1  -2   18.76    1.02 
   7  -1   2    2.09    0.18 
   7  -1   2    2.14    0.18 
   7  -1   2    2.21    0.19 
   7  -1   2    2.16    0.19 
   7  -1   2    2.06    0.22 
   7   1   2    1.88    0.18 
   7   1   2    1.76    0.18 
   7   1   2    1.78    0.18 
   7   1   2    1.92    0.17 
   8  -1   2    5.07    0.32 
   8  -1   2    4.86    0.32 
   8  -1   2    4.98    0.33 
   8  -1   2    4.79    0.33 
   8   1   2    4.94    0.33 
   8   1   2    5.09    0.32 
   8   1   2    5.13    0.32 
   8   1   2    4.94    0.32 
   9  -1   2    1.92    0.19 
   9  -1   2    1.87    0.17 
   9  -1   2    1.86    0.17 
   9  -1   2    2.01    0.18 
   9   1   2    2.05    0.18 
   9   1   2    1.99    0.17 
  -9   1  -2    1.87    0.19 
   9   1   2    2.05    0.19 
   9   1   2    2.07    0.18 
  10  -1   2    1.17    0.12 
  10  -1   2    1.02    0.12 
  10  -1   2    1.15    0.12 
  10   1   2    1.17    0.11 
  10   1   2    0.99    0.11 
  10   1   2    1.13    0.12 
  10  -2  -2   28.28    1.22 
  10  -2  -2   25.42    1.21 
  10  -2  -2   25.16    1.19 
 -10   2   2   23.52    1.21 
  10   2  -2   25.32    1.21 
  10   2  -2   23.41    1.18 
  10   2  -2   24.61    1.20 
   9  -2  -2    7.91    0.43 
   9  -2  -2    8.35    0.41 
   9  -2  -2    8.19    0.44 
   9  -2  -2    8.04    0.43 
   9   2  -2    6.86    0.41 
  -9   2   2    6.79    0.47 
   9   2  -2    7.21    0.43 
   9   2  -2    7.19    0.40 
   8  -2  -2   18.26    0.91 
   8  -2  -2   16.88    0.92 
   8  -2  -2   18.48    0.89 
   8  -2  -2   17.59    0.91 
   8  -2  -2   18.06    0.92 
   8   2  -2   17.66    0.91 
  -8   2   2   17.98    0.96 
   8   2  -2   17.54    0.90 
   8   2  -2   18.28    0.88 
   8   2  -2   19.13    0.89 
   7  -2  -2    0.37    0.08 
   7  -2  -2    0.48    0.10 
   7  -2  -2    0.34    0.08 
   7  -2  -2    0.32    0.07 
   7  -2  -2    0.31    0.08 
   7  -2  -2    0.32    0.08 
   7  -2  -2    0.37    0.08 
   7   2  -2    0.36    0.08 
   7   2  -2    0.53    0.10 
   7   2  -2    0.51    0.08 
   7   2  -2    0.47    0.08 
   6  -2  -2   38.07    1.80 
   6  -2  -2   38.54    1.82 
   6  -2  -2   37.59    1.82 
   6  -2  -2   35.80    1.81 
   6  -2  -2   35.29    1.83 
   6  -2  -2   37.04    1.79 
   6  -2  -2   36.43    1.81 
   6   2  -2   37.78    1.81 
   6   2  -2   40.11    1.80 
   6   2  -2   37.94    1.81 
   6   2  -2   39.68    1.82 
   6   2  -2   41.11    1.83 
  -6   2   2   38.91    1.83 
   6   2  -2   41.66    1.80 
   5  -2  -2    4.17    0.28 
   5   2  -2    3.84    0.28 
  -5   2   2    3.64    0.24 
  -5   2   2    3.93    0.29 
   4  -2  -2   17.67    0.88 
  -4  -2   2   17.81    0.89 
  -4  -2   2   16.43    0.86 
  -4  -2   2   17.57    0.86 
  -4   2   2   17.00    0.89 
   4   2  -2   17.78    0.88 
  -3  -2   2   36.33    1.74 
  -3  -2   2   36.88    1.72 
   3  -2  -2   37.89    1.74 
  -3   2   2   38.65    1.75 
   3   2  -2   38.05    1.74 
  -3   2   2   32.23    1.76 
  -2  -2   2   40.16    1.95 
   2  -2  -2   43.07    1.94 
  -2  -2   2   42.62    1.95 
   2  -2  -2   37.47    1.95 
  -2  -2   2   40.18    1.93 
   2   2  -2   43.70    1.94 
  -2   2   2   45.49    1.94 
  -2   2   2   37.21    1.96 
   1  -2  -2   65.68    3.33 
  -1  -2   2   68.16    3.26 
  -1  -2   2   69.68    3.26 
   1   2  -2   69.45    3.30 
   1   2  -2   71.13    3.35 
  -1   2   2   71.22    3.25 
   1   2  -2   68.35    3.32 
   0  -2  -2   20.47    1.04 
   0  -2   2   20.48    1.00 
   0   2  -2   21.69    1.01 
   0   2  -2   21.68    1.03 
   0   2  -2   22.34    1.05 
  -1  -2  -2   18.10    0.93 
  -1  -2  -2   19.00    0.93 
  -1   2  -2   19.20    0.93 
  -1   2  -2   19.92    0.95 
  -1   2  -2   19.71    0.93 
  -2  -2  -2    7.61    0.39 
  -2  -2  -2    7.94    0.42 
   2  -2   2    7.47    0.36 
  -2   2  -2    6.86    0.40 
  -2   2  -2    7.07    0.40 
  -2   2  -2    6.73    0.41 
  -3  -2  -2   36.78    1.71 
   3  -2   2   35.56    1.69 
  -3  -2  -2   35.77    1.75 
  -3   2  -2   35.77    1.75 
  -3   2  -2   37.49    1.76 
  -3   2  -2   35.65    1.74 
  -4  -2  -2   81.35    3.93 
  -4  -2  -2   85.07    4.09 
  -4  -2  -2   85.42    3.93 
   4  -2   2   89.03    3.89 
  -4   2  -2   83.85    3.94 
  -4   2  -2   77.28    3.91 
  -4   2  -2   81.11    3.93 
  -5  -2  -2    4.81    0.28 
  -5  -2  -2    4.83    0.35 
  -5   2  -2    4.25    0.34 
  -5   2  -2    4.15    0.33 
  -5   2  -2    4.34    0.33 
   6  -2   2   13.26    0.69 
   6  -2   2   13.23    0.69 
   6  -2   2   12.89    0.68 
   6  -2   2   12.43    0.72 
   6  -2   2   12.97    0.71 
   6  -2   2   12.77    0.68 
  -6   2  -2   12.90    0.77 
   6   2   2   13.90    0.68 
  -6   2  -2   13.23    0.70 
   6   2   2   14.05    0.69 
   6   2   2   13.70    0.69 
   6   2   2   14.14    0.68 
   7  -2   2    6.89    0.40 
   7  -2   2    6.94    0.45 
   7  -2   2    7.18    0.41 
   7  -2   2    6.93    0.40 
   7  -2   2    7.25    0.41 
   7   2   2    6.79    0.41 
   7   2   2    6.80    0.41 
   7   2   2    6.54    0.40 
  -7   2  -2    6.75    0.43 
   7   2   2    7.03    0.40 
   8  -2   2    5.71    0.35 
   8  -2   2    5.63    0.33 
   8  -2   2    5.62    0.33 
   8  -2   2    5.73    0.34 
   8   2   2    4.33    0.31 
   8   2   2    4.27    0.32 
   8   2   2    4.71    0.32 
   8   2   2    5.28    0.33 
   9  -2   2    6.04    0.37 
   9  -2   2    5.58    0.35 
   9  -2   2    5.61    0.36 
   9  -2   2    5.49    0.35 
   9   2   2    6.47    0.36 
   9   2   2    6.34    0.36 
  -9   2  -2    6.01    0.40 
   9   2   2    5.85    0.35 
   9   2   2    6.50    0.37 
  10  -2   2    9.44    0.48 
  10  -2   2    9.64    0.47 
  10  -2   2    9.58    0.48 
  10   2   2    9.24    0.47 
  10   2   2    8.10    0.49 
  10   2   2    9.18    0.47 
  10  -3  -2    2.85    0.19 
  10  -3  -2    2.75    0.19 
  10  -3  -2    2.87    0.19 
  10   3  -2    2.40    0.18 
  10   3  -2    2.50    0.17 
 -10   3   2    2.42    0.19 
   9  -3  -2    3.77    0.25 
   9  -3  -2    3.88    0.26 
   9  -3  -2    3.91    0.24 
   9  -3  -2    3.88    0.26 
   9   3  -2    3.63    0.23 
   9   3  -2    3.26    0.23 
   9   3  -2    3.53    0.25 
  -9   3   2    3.48    0.25 
  -9   3   2    3.48    0.29 
   8  -3  -2   11.41    0.59 
   8  -3  -2   10.65    0.59 
   8  -3  -2   10.50    0.61 
   8  -3  -2   11.30    0.56 
   8  -3  -2   11.41    0.60 
   8   3  -2   11.07    0.56 
   8   3  -2   10.54    0.57 
   8   3  -2   10.56    0.59 
  -8   3   2   11.05    0.64 
   8   3  -2   10.64    0.56 
   7  -3  -2    1.16    0.13 
   7  -3  -2    1.28    0.15 
   7  -3  -2    1.13    0.13 
   7  -3  -2    1.17    0.15 
   7  -3  -2    1.16    0.12 
   7  -3  -2    1.26    0.14 
  -7   3   2    1.46    0.17 
   7   3  -2    1.27    0.15 
   7   3  -2    1.37    0.13 
   7   3  -2    1.29    0.13 
   7   3  -2    1.28    0.13 
   6  -3  -2   19.14    0.99 
   6  -3  -2   20.87    0.98 
   6  -3  -2   19.90    0.95 
   6  -3  -2   20.09    0.98 
   6  -3  -2   21.00    0.98 
   6  -3  -2   20.78    0.96 
   6  -3  -2   19.31    0.97 
   6   3  -2   18.63    0.96 
   6   3  -2   19.70    0.98 
  -6   3   2   18.94    1.00 
   6   3  -2   19.83    0.96 
   6   3  -2   20.44    0.96 
   6   3  -2   18.96    0.96 
   5  -3  -2    4.23    0.30 
  -5   3   2    4.54    0.32 
  -5   3   2    4.20    0.27 
   5   3  -2    4.58    0.31 
  -4  -3   2  110.59    5.55 
   4  -3  -2  113.73    5.42 
  -4  -3   2  133.98    5.49 
  -4   3   2  113.87    5.44 
   4   3  -2  111.38    5.42 
   3  -3  -2   30.52    1.44 
  -3  -3   2   29.57    1.44 
   3  -3  -2   29.00    1.40 
  -3  -3   2   29.26    1.41 
  -3   3   2   30.71    1.45 
   3   3  -2   30.58    1.44 
   2  -3  -2   74.91    3.79 
  -2  -3   2   83.53    3.77 
   2  -3  -2   79.39    4.05 
  -2  -3   2   79.85    3.82 
  -2   3   2   85.92    4.77 
   2   3  -2   84.49    4.50 
   1  -3  -2   26.31    1.30 
  -1  -3   2   27.56    1.30 
   1   3  -2   26.58    1.29 
  -1   3   2   26.78    1.28 
   1   3  -2   26.91    1.28 
   0  -3   2  271.01   13.35 
   0  -3  -2  298.72   13.61 
   0   3  -2  280.46   13.56 
   0   3  -2  294.25   13.53 
   0   3  -2  299.27   16.39 
  -1  -3  -2   23.83    1.27 
  -1   3  -2   27.90    1.30 
  -1   3  -2   27.37    1.26 
  -1   3  -2   26.58    1.27 
  -2  -3  -2   37.11    1.75 
   2  -3   2   32.14    1.77 
   2  -3   2   34.81    1.73 
   2  -3   2   37.28    1.72 
  -2  -3  -2   38.51    1.78 
  -2   3  -2   39.36    1.77 
  -2   3  -2   38.48    1.77 
  -2   3  -2   38.49    1.80 
  -3  -3  -2   18.33    0.93 
   3  -3   2   18.51    0.93 
  -3  -3  -2   19.44    0.99 
  -3   3  -2   19.65    0.98 
  -3   3  -2   20.31    1.01 
  -3   3  -2   19.93    0.98 
  -4  -3  -2   40.58    2.05 
  -4  -3  -2   43.71    1.98 
  -4  -3  -2   41.85    2.05 
  -4   3  -2   42.12    2.05 
  -4   3  -2   43.05    2.04 
  -4   3  -2   41.25    2.07 
  -5  -3  -2    7.89    0.50 
  -5  -3  -2    7.70    0.41 
  -5  -3  -2    7.92    0.49 
   5  -3   2    7.73    0.43 
   5  -3   2    7.38    0.44 
  -5   3  -2    7.47    0.49 
  -5   3  -2    7.18    0.42 
  -5   3  -2    7.57    0.50 
   6  -3   2    0.15    0.07 
   6  -3   2    0.17    0.07 
   6  -3   2    0.21    0.08 
   6  -3   2    0.21    0.07 
   6  -3   2    0.18    0.09 
   6  -3   2    0.26    0.08 
   6   3   2    0.43    0.08 
   6   3   2    0.35    0.08 
   6   3   2    0.35    0.08 
   7  -3   2    2.85    0.26 
   7  -3   2    2.93    0.22 
   7  -3   2    2.83    0.22 
   7  -3   2    2.94    0.23 
   7  -3   2    3.04    0.22 
  -7   3  -2    2.67    0.24 
   7   3   2    2.72    0.22 
   7   3   2    2.86    0.21 
   7   3   2    2.56    0.22 
   7   3   2    2.91    0.22 
   8  -3   2    3.06    0.23 
   8  -3   2    2.98    0.23 
   8  -3   2    2.73    0.23 
   8  -3   2    2.80    0.26 
   8  -3   2    2.85    0.22 
   8   3   2    2.62    0.22 
   8   3   2    2.44    0.22 
   8   3   2    2.67    0.22 
  -8   3  -2    2.60    0.25 
   8   3   2    2.48    0.21 
   9  -3   2    0.31    0.09 
   9  -3   2    0.24    0.09 
   9  -3   2    0.23    0.08 
   9  -3   2    0.27    0.09 
   9   3   2    0.15    0.07 
   9   3   2    0.24    0.09 
   9   3   2    0.19    0.08 
   9   3   2    0.13    0.07 
  -9   3  -2    0.09    0.06 
  -9   3  -2    0.19    0.09 
  10  -3   2    3.20    0.20 
  10  -3   2    3.05    0.19 
  10  -3   2    2.88    0.19 
 -10   3  -2    2.34    0.21 
  10   3   2    2.46    0.19 
  10  -4  -2   17.73    0.80 
  10  -4  -2   17.37    0.80 
  10  -4  -2   16.87    0.80 
  10   4  -2   15.34    0.79 
 -10   4   2   14.94    0.79 
  10   4  -2   14.88    0.77 
 -10   4   2   16.08    0.81 
   9  -4  -2    6.56    0.40 
   9  -4  -2    6.78    0.41 
   9  -4  -2    6.87    0.38 
   9  -4  -2    6.89    0.41 
  -9   4   2    7.05    0.42 
  -9   4   2    7.53    0.48 
   9   4  -2    7.55    0.39 
   9   4  -2    7.30    0.41 
   9   4  -2    7.18    0.38 
   8  -4  -2   85.45    4.04 
   8  -4  -2   88.11    4.02 
   8  -4  -2   82.47    4.07 
   8  -4  -2   87.71    4.05 
   8  -4  -2   89.93    4.05 
  -8   4   2   85.11    4.05 
   8   4  -2   91.25    4.02 
   8   4  -2   87.48    4.01 
   8   4  -2   85.96    4.04 
   8   4  -2   79.10    4.02 
  -8   4   2   88.97    4.12 
   7  -4  -2    0.23    0.08 
   7  -4  -2    0.28    0.09 
   7  -4  -2    0.27    0.09 
   7  -4  -2    0.18    0.07 
   7  -4  -2    0.23    0.07 
   7  -4  -2    0.23    0.08 
   7   4  -2    0.25    0.07 
   7   4  -2    0.39    0.09 
   7   4  -2    0.34    0.07 
   7   4  -2    0.24    0.07 
  -7   4   2    0.37    0.11 
   7   4  -2    0.33    0.08 
   6  -4  -2   42.31    1.84 
   6  -4  -2   40.62    1.86 
   6  -4  -2   41.02    1.86 
   6  -4  -2   39.81    1.86 
   6  -4  -2   37.35    1.84 
   6  -4  -2   40.11    1.88 
   6  -4  -2   41.39    1.86 
   6   4  -2   37.14    1.85 
   6   4  -2   37.01    1.83 
   6   4  -2   37.98    1.84 
   6   4  -2   35.77    1.84 
  -6   4   2   37.96    1.90 
   5  -4  -2    4.08    0.28 
  -5   4   2    3.22    0.24 
  -5   4   2    3.57    0.28 
   4  -4  -2   13.10    0.69 
  -4   4   2   12.08    0.67 
  -4   4   2   13.32    0.71 
   4   4  -2   13.79    0.70 
  -3  -4   2   39.07    1.90 
   3  -4  -2   40.09    1.90 
   3  -4  -2   38.69    1.87 
  -3  -4   2   39.78    1.86 
  -3   4   2   42.19    1.92 
   3   4  -2   40.09    1.90 
  -2  -4   2    0.05    0.03 
  -2  -4   2    0.15    0.07 
   2  -4  -2    0.10    0.08 
   2  -4  -2    0.05    0.04 
   2  -4  -2    0.07    0.07 
  -2   4   2    0.02    0.06 
  -1  -4   2   19.25    1.00 
  -1  -4   2   20.39    0.93 
   1  -4  -2   19.86    1.01 
  -1   4   2   20.40    0.98 
   1   4  -2   19.35    0.98 
   0  -4   2   17.46    0.86 
   0  -4  -2   18.14    0.90 
   0   4  -2   17.65    0.86 
   0   4  -2   18.71    0.89 
   0   4  -2   17.94    0.91 
  -1  -4  -2    2.70    0.18 
  -1   4  -2    2.21    0.20 
  -1   4  -2    2.29    0.16 
  -1   4  -2    2.33    0.18 
   2  -4   2   11.21    0.65 
  -2  -4  -2   11.37    0.65 
  -2   4  -2   14.86    0.69 
  -2   4  -2   14.89    0.72 
   3  -4   2   41.22    2.07 
  -3  -4  -2   44.09    2.14 
  -3  -4  -2   43.78    2.14 
  -3   4  -2   47.36    2.18 
  -3   4  -2   45.42    2.13 
  -3   4  -2   44.44    2.13 
  -4  -4  -2    7.36    0.47 
  -4  -4  -2    7.42    0.40 
  -4   4  -2    7.57    0.46 
  -4   4  -2    7.96    0.47 
  -4   4  -2    7.25    0.42 
  -4   4  -2    7.97    0.50 
   5  -4   2   27.89    1.34 
   5  -4   2   27.37    1.38 
  -5  -4  -2   29.13    1.45 
   5  -4   2   27.98    1.34 
  -5  -4  -2   29.03    1.44 
   5  -4   2   30.08    1.35 
   5  -4   2   28.92    1.37 
   5  -4   2   27.14    1.34 
  -5  -4  -2   27.80    1.32 
   5   4   2   25.88    1.34 
  -5   4  -2   27.59    1.37 
   5   4   2   27.51    1.40 
  -5   4  -2   28.14    1.47 
   5   4   2   25.87    1.33 
   6  -4   2   15.65    0.85 
   6  -4   2   15.84    0.83 
   6  -4   2   16.48    0.81 
   6  -4   2   15.67    0.80 
   6  -4   2   15.41    0.80 
   6  -4   2   15.84    0.81 
   6   4   2   15.54    0.79 
   6   4   2   15.60    0.80 
   6   4   2   16.08    0.81 
   6   4   2   15.66    0.80 
  -6   4  -2   16.31    0.85 
   6   4   2   15.68    0.80 
   7  -4   2    1.78    0.21 
   7  -4   2    1.68    0.18 
   7  -4   2    1.50    0.17 
   7  -4   2    1.80    0.18 
   7  -4   2    1.85    0.17 
   7   4   2    2.07    0.18 
   7   4   2    2.06    0.17 
   7   4   2    2.13    0.18 
   7   4   2    2.33    0.18 
   8  -4   2   19.70    1.07 
   8  -4   2   20.96    1.02 
   8  -4   2   20.16    1.02 
   8  -4   2   21.03    1.04 
   8  -4   2   20.98    1.03 
   8   4   2   20.82    1.02 
   8   4   2   20.11    1.02 
   8   4   2   20.28    1.03 
  -8   4  -2   20.09    1.03 
  -8   4  -2   20.53    1.09 
   8   4   2   19.58    1.01 
   9  -4   2    9.86    0.53 
   9  -4   2   10.30    0.54 
   9  -4   2   10.21    0.55 
   9  -4   2   10.34    0.53 
   9   4   2    9.38    0.52 
   9   4   2    9.86    0.54 
   9   4   2   10.08    0.53 
  -9   4  -2    9.51    0.54 
  -9   4  -2   10.59    0.60 
   9   4   2   10.28    0.53 
  10  -4   2   10.36    0.50 
  10  -4   2    9.58    0.49 
  10  -4   2    8.80    0.49 
 -10   4  -2    9.10    0.54 
  10  -5  -2    0.69    0.10 
  10  -5  -2    0.58    0.09 
  10  -5  -2    0.71    0.10 
 -10   5   2    0.60    0.09 
  10   5  -2    0.52    0.08 
 -10   5   2    0.62    0.10 
  10   5  -2    0.55    0.10 
   9  -5  -2    0.92    0.14 
   9  -5  -2    1.01    0.14 
   9  -5  -2    0.97    0.15 
   9  -5  -2    0.94    0.13 
   9  -5  -2    0.91    0.12 
   9   5  -2    0.75    0.12 
   9   5  -2    0.74    0.10 
  -9   5   2    0.77    0.16 
   9   5  -2    0.78    0.11 
  -9   5   2    0.82    0.13 
   8  -5  -2    0.94    0.13 
   8  -5  -2    1.05    0.14 
   8  -5  -2    0.81    0.13 
   8  -5  -2    0.74    0.13 
   8  -5  -2    0.91    0.15 
   8   5  -2    1.12    0.13 
   8   5  -2    0.92    0.12 
   8   5  -2    0.81    0.12 
   8   5  -2    0.86    0.13 
  -8   5   2    0.81    0.13 
   7  -5  -2   20.54    1.01 
   7  -5  -2   19.87    0.98 
   7  -5  -2   20.38    1.04 
   7  -5  -2   20.25    1.01 
   7  -5  -2   19.56    1.00 
   7  -5  -2   20.30    1.01 
   7   5  -2   21.03    0.98 
   7   5  -2   20.10    0.98 
   7   5  -2   20.08    0.99 
  -7   5   2   19.22    1.01 
  -7   5   2   20.50    1.08 
   7   5  -2   19.35    1.00 
   6  -5  -2   32.29    1.59 
   6  -5  -2   34.11    1.59 
   6  -5  -2   33.01    1.59 
   6  -5  -2   32.02    1.56 
   6  -5  -2   31.13    1.61 
   6  -5  -2   33.05    1.60 
   6   5  -2   34.71    1.57 
  -6   5   2   31.05    1.59 
   6   5  -2   33.42    1.59 
   6   5  -2   32.83    1.58 
  -6   5   2   35.05    1.65 
   6   5  -2   33.84    1.57 
   6   5  -2   34.12    1.58 
   5  -5  -2    4.07    0.29 
  -5   5   2    3.79    0.30 
  -5   5   2    3.86    0.28 
   4  -5  -2   40.03    1.94 
  -4   5   2   41.80    1.97 
  -4   5   2   39.18    1.93 
   3  -5  -2   36.71    1.72 
   3  -5  -2   32.99    1.69 
  -3   5   2   37.49    1.74 
  -2  -5   2  204.19    9.48 
   2  -5  -2  192.55    9.60 
  -2  -5   2  200.32    9.29 
   2  -5  -2  188.23    9.48 
  -2   5   2  218.09    9.65 
  -1  -5   2   16.67    0.78 
  -1  -5   2   16.76    0.86 
   1  -5  -2   17.36    0.86 
   1   5  -2   14.74    0.83 
  -1   5   2   16.75    0.83 
   0  -5  -2  113.42   10.14 
   0   5  -2  134.43    5.91 
   0   5  -2  118.50    5.86 
   0   5  -2  121.03    5.78 
  -1  -5  -2   15.92    0.84 
  -1   5  -2   16.43    0.81 
  -1   5  -2   16.77    0.87 
  -1   5  -2   16.74    0.83 
  -2  -5  -2   79.93    3.84 
   2  -5   2   73.21    3.61 
  -2   5  -2   80.87    3.64 
  -2   5  -2   74.37    3.67 
  -2   5  -2   78.89    3.62 
   3  -5   2   27.33    1.28 
  -3  -5  -2   27.25    1.31 
   3  -5   2   28.12    1.29 
  -3   5  -2   26.16    1.34 
  -3   5  -2   27.29    1.39 
  -3   5  -2   26.08    1.34 
  -4  -5  -2   31.58    1.55 
  -4  -5  -2   30.27    1.46 
  -4   5  -2   30.31    1.49 
  -4   5  -2   29.82    1.51 
  -4   5  -2   30.07    1.53 
  -4   5  -2   30.75    1.58 
   5  -5   2   11.28    0.61 
  -5  -5  -2   11.02    0.67 
  -5  -5  -2   10.74    0.56 
   5  -5   2   10.99    0.62 
  -5  -5  -2   11.07    0.68 
   5  -5   2   10.94    0.58 
   5  -5   2   11.10    0.59 
   5  -5   2   11.14    0.58 
   5   5   2   11.44    0.59 
  -5   5  -2   12.39    0.64 
   5   5   2   10.95    0.57 
   5   5   2   11.61    0.59 
  -5   5  -2   11.59    0.72 
   5   5   2   12.31    0.59 
   5   5   2   11.20    0.59 
   6  -5   2   17.02    0.88 
   6  -5   2   16.81    0.85 
   6  -5   2   16.82    0.90 
   6  -5   2   17.20    0.85 
   6  -5   2   17.52    0.86 
   6  -5   2   16.91    0.85 
   6   5   2   16.32    0.85 
   6   5   2   16.60    0.84 
   6   5   2   16.82    0.85 
   6   5   2   16.67    0.84 
   6   5   2   16.76    0.85 
   7  -5   2   16.85    0.84 
   7  -5   2   15.98    0.83 
   7  -5   2   15.38    0.84 
   7  -5   2   15.79    0.89 
   7  -5   2   16.39    0.84 
   7  -5   2   16.89    0.88 
   7   5   2   16.93    0.83 
   7   5   2   16.00    0.83 
  -7   5  -2   17.38    0.92 
  -7   5  -2   15.54    0.84 
   7   5   2   16.42    0.84 
   7   5   2   15.82    0.83 
   7   5   2   16.38    0.83 
   8  -5   2   13.73    0.67 
   8  -5   2   13.22    0.68 
   8  -5   2   13.31    0.68 
   8  -5   2   13.50    0.68 
   8  -5   2   12.60    0.72 
  -8   5  -2   12.72    0.74 
   8   5   2   12.19    0.67 
  -8   5  -2   12.10    0.68 
   8   5   2   12.12    0.66 
   8   5   2   12.04    0.66 
   8   5   2   11.98    0.66 
   9  -5   2    6.15    0.36 
   9  -5   2    6.60    0.36 
   9  -5   2    6.55    0.37 
   9  -5   2    6.56    0.37 
   9   5   2    5.81    0.35 
   9   5   2    5.78    0.35 
  -9   5  -2    6.46    0.42 
  -9   5  -2    6.42    0.37 
   9   5   2    6.02    0.35 
   9   5   2    6.00    0.36 
  10  -6  -2   13.17    0.68 
  10  -6  -2   13.24    0.68 
 -10   6   2   13.66    0.70 
 -10   6   2   15.14    0.71 
   9  -6  -2    5.36    0.33 
   9  -6  -2    5.27    0.35 
   9  -6  -2    4.90    0.32 
   9  -6  -2    5.03    0.32 
   9   6  -2    5.29    0.30 
   9   6  -2    5.30    0.30 
  -9   6   2    5.50    0.34 
   8  -6  -2   27.92    1.26 
   8  -6  -2   25.85    1.31 
   8  -6  -2   26.84    1.29 
   8  -6  -2   26.76    1.28 
   8  -6  -2   26.88    1.28 
  -8   6   2   27.18    1.38 
   8   6  -2   26.31    1.26 
  -8   6   2   25.87    1.30 
   8   6  -2   25.82    1.26 
   8   6  -2   23.43    1.26 
   8   6  -2   24.16    1.26 
   7  -6  -2   20.10    0.99 
   7  -6  -2   19.47    1.04 
   7  -6  -2   20.01    1.01 
   7  -6  -2   19.67    1.01 
   7  -6  -2   20.17    1.01 
   7  -6  -2   20.65    1.02 
  -7   6   2   22.00    1.10 
   7   6  -2   19.14    1.00 
   7   6  -2   20.70    0.99 
   7   6  -2   19.87    1.01 
   7   6  -2   21.40    0.99 
   7   6  -2   20.42    1.00 
  -7   6   2   19.78    1.02 
   6  -6  -2   22.44    1.10 
   6  -6  -2   22.65    1.10 
   6  -6  -2   22.22    1.13 
   6  -6  -2   22.07    1.11 
   6  -6  -2   23.18    1.11 
   6  -6  -2   22.87    1.08 
  -6   6   2   20.53    1.08 
   6   6  -2   22.10    1.10 
   6   6  -2   22.91    1.08 
  -6   6   2   23.28    1.17 
  -6   6   2   21.04    1.11 
   6   6  -2   23.10    1.08 
   6   6  -2   22.79    1.09 
   5  -6  -2   10.11    0.57 
   5  -6  -2   10.76    0.55 
   5  -6  -2   10.23    0.53 
   5  -6  -2    9.53    0.54 
   5  -6  -2   10.54    0.61 
  -5   6   2   11.55    0.61 
   5   6  -2   11.06    0.54 
  -5   6   2   10.38    0.64 
   5   6  -2   10.73    0.53 
   5   6  -2   10.86    0.55 
   5   6  -2   11.11    0.56 
   4  -6  -2   57.68    2.52 
   4  -6  -2   55.21    2.62 
  -4   6   2   52.69    2.60 
  -4   6   2   53.47    2.64 
   3  -6  -2   38.46    2.01 
  -3   6   2   46.47    2.07 
   2  -6  -2    2.64    0.24 
   2  -6  -2    2.89    0.21 
  -2   6   2    2.94    0.22 
  -1  -6   2   10.68    0.56 
   1  -6  -2   11.10    0.64 
  -1   6   2   12.41    0.61 
  -1   6   2   11.41    0.61 
   1   6  -2   11.96    0.57 
   0  -6  -2    9.75    0.56 
   0   6  -2    9.98    0.57 
   0   6  -2    9.93    0.50 
   0   6  -2   10.80    0.55 
   0   6  -2    9.95    0.53 
   0   6   2    9.21    0.51 
  -1  -6  -2   20.11    1.00 
   1  -6   2   16.59    0.96 
  -1   6  -2   20.19    0.96 
  -1   6  -2   20.62    0.99 
  -1   6  -2   19.33    1.02 
  -2  -6  -2   87.08    3.89 
   2  -6   2   82.84    3.87 
  -2   6  -2   80.40    3.94 
  -2   6  -2   80.98    3.87 
  -2   6  -2   82.64    3.89 
   3  -6   2    0.62    0.09 
   3  -6   2    0.59    0.08 
  -3  -6  -2    0.58    0.10 
  -3   6  -2    0.85    0.12 
  -4  -6  -2   20.96    1.15 
  -4  -6  -2   21.11    1.07 
  -4   6  -2   22.96    1.21 
  -4   6  -2   21.57    1.12 
  -4   6  -2   22.18    1.14 
   5  -6   2    6.92    0.39 
   5  -6   2    7.06    0.42 
   5  -6   2    6.33    0.38 
  -5  -6  -2    6.49    0.37 
   5  -6   2    6.58    0.43 
   5  -6   2    6.71    0.39 
   5  -6   2    6.56    0.40 
   5   6   2    7.27    0.37 
   5   6   2    7.54    0.40 
   5   6   2    7.19    0.38 
   5   6   2    7.84    0.41 
  -5   6  -2    7.42    0.54 
  -5   6  -2    7.18    0.40 
   5   6   2    7.65    0.40 
   5   6   2    7.41    0.39 
  -5   6  -2    7.22    0.38 
   6  -6   2   46.82    2.17 
   6  -6   2   44.63    2.16 
   6  -6   2   46.60    2.16 
   6  -6   2   46.07    2.20 
   6  -6   2   45.77    2.22 
   6  -6   2   46.15    2.17 
   6   6   2   43.19    2.14 
   6   6   2   46.50    2.17 
   6   6   2   45.60    2.17 
  -6   6  -2   42.58    2.17 
   6   6   2   44.88    2.15 
   6   6   2   46.29    2.16 
  -6   6  -2   46.99    2.25 
   7  -6   2    7.84    0.48 
   7  -6   2    7.75    0.50 
   7  -6   2    7.54    0.45 
   7  -6   2    8.09    0.46 
   7  -6   2    7.59    0.45 
   7  -6   2    7.56    0.44 
   7   6   2    7.85    0.44 
   7   6   2    7.76    0.44 
   7   6   2    7.80    0.45 
   7   6   2    7.82    0.44 
  -7   6  -2    7.77    0.46 
   7   6   2    8.18    0.45 
  -7   6  -2    8.32    0.53 
   8  -6   2   16.33    0.86 
   8  -6   2   16.32    0.86 
   8  -6   2   16.35    0.87 
   8  -6   2   15.89    0.85 
   8  -6   2   16.07    0.91 
   8   6   2   17.51    0.85 
  -8   6  -2   18.30    0.95 
  -8   6  -2   17.57    0.88 
   8   6   2   17.68    0.86 
   8   6   2   15.65    0.85 
   8   6   2   17.61    0.85 
   9  -6   2    1.87    0.16 
   9  -6   2    1.71    0.15 
   9  -6   2    1.77    0.16 
   9  -6   2    1.65    0.14 
   9   6   2    1.35    0.19 
  -9   6  -2    1.65    0.16 
   9   6   2    1.46    0.14 
  -9   6  -2    1.64    0.19 
   9   6   2    1.53    0.14 
  10  -7  -2    0.47    0.07 
 -10   7   2    0.40    0.08 
   9  -7  -2    5.53    0.34 
   9  -7  -2    5.70    0.36 
   9  -7  -2    5.75    0.33 
   9  -7  -2    4.90    0.32 
   9   7  -2    5.34    0.31 
  -9   7   2    5.65    0.40 
  -9   7   2    6.03    0.35 
  -9   7   2    5.53    0.33 
   9   7  -2    5.34    0.31 
   8  -7  -2    8.00    0.44 
   8  -7  -2    8.21    0.46 
   8  -7  -2    8.30    0.45 
   8  -7  -2    8.21    0.49 
  -8   7   2    7.76    0.52 
  -8   7   2    7.50    0.46 
   8   7  -2    7.66    0.43 
   8   7  -2    7.69    0.42 
   8   7  -2    7.50    0.43 
   7  -7  -2    0.50    0.10 
   7  -7  -2    0.71    0.12 
   7  -7  -2    0.47    0.11 
   7  -7  -2    0.49    0.11 
   7  -7  -2    0.58    0.10 
   7  -7  -2    0.45    0.22 
   7  -7  -2    0.53    0.11 
   7   7  -2    0.31    0.09 
  -7   7   2    0.45    0.11 
  -7   7   2    0.28    0.11 
   7   7  -2    0.34    0.09 
   7   7  -2    0.37    0.09 
   7   7  -2    0.32    0.08 
   6  -7  -2   53.53    2.60 
   6  -7  -2   56.15    2.57 
   6  -7  -2   57.21    2.58 
   6  -7  -2   50.53    2.60 
   6  -7  -2   53.72    2.56 
   6  -7  -2   56.12    2.55 
  -6   7   2   56.16    2.66 
   6   7  -2   54.98    2.55 
   6   7  -2   54.69    2.55 
  -6   7   2   51.97    2.55 
   6   7  -2   54.70    2.56 
  -6   7   2   53.23    2.58 
   6   7  -2   55.66    2.58 
   5  -7  -2    8.64    0.49 
   5  -7  -2    8.09    0.50 
   5  -7  -2    8.84    0.45 
   5  -7  -2    9.05    0.47 
   5  -7  -2    8.69    0.47 
   5   7  -2    8.80    0.46 
  -5   7   2    9.31    0.54 
  -5   7   2    8.62    0.46 
   5   7  -2    9.07    0.47 
   5   7  -2    8.95    0.48 
  -5   7   2    8.66    0.48 
   5   7  -2    8.86    0.48 
   5   7  -2    8.96    0.45 
   5   7  -2    8.90    0.47 
   4  -7  -2   90.53    4.33 
   4  -7  -2   95.45    4.27 
  -4   7   2   92.85    4.36 
  -4   7   2   89.43    4.32 
   3  -7  -2    9.28    0.50 
  -3   7   2    9.15    0.53 
  -3   7   2    8.17    0.49 
   2  -7  -2   50.97    2.53 
  -2   7   2   50.22    2.54 
  -2   7   2   58.43    2.55 
   1  -7  -2   21.74    1.14 
  -1   7   2   22.56    1.10 
  -1   7   2   20.77    1.08 
   1   7  -2   21.97    1.04 
   0  -7  -2  133.85    6.47 
   0   7  -2  132.56    6.28 
   0   7  -2  137.95    6.43 
   0   7   2  131.97    6.40 
  -1  -7  -2    2.68    0.24 
  -1   7  -2    2.82    0.20 
  -1   7  -2    2.79    0.22 
  -1   7  -2    2.49    0.24 
  -1   7  -2    2.80    0.22 
   2  -7   2   58.71    2.80 
  -2  -7  -2   62.22    2.82 
  -2   7  -2   56.36    2.86 
  -2   7  -2   59.98    2.79 
  -2   7  -2   60.47    2.81 
  -2   7  -2   55.56    2.81 
  -3  -7  -2   19.93    1.00 
   3  -7   2   18.51    0.98 
   3  -7   2   19.97    0.98 
  -3   7  -2   19.06    1.01 
  -3   7  -2   19.87    1.09 
  -3   7  -2   19.83    1.00 
  -3   7  -2   19.45    1.01 
  -4  -7  -2   47.65    2.29 
   4  -7   2   40.09    2.33 
  -4  -7  -2   48.42    2.21 
   4   7   2   46.03    2.26 
  -4   7  -2   46.19    2.23 
  -4   7  -2   45.71    2.26 
  -4   7  -2   48.21    2.35 
   5  -7   2    5.30    0.32 
   5  -7   2    5.21    0.34 
   5  -7   2    5.23    0.36 
   5  -7   2    5.14    0.31 
   5  -7   2    5.19    0.32 
  -5  -7  -2    5.09    0.31 
   5  -7   2    5.09    0.31 
  -5   7  -2    5.67    0.31 
   5   7   2    5.87    0.33 
   5   7   2    5.30    0.32 
   5   7   2    5.40    0.31 
   5   7   2    5.66    0.30 
   5   7   2    5.73    0.32 
   5   7   2    5.83    0.32 
  -5   7  -2    5.45    0.34 
   6  -7   2   15.05    0.81 
   6  -7   2   15.42    0.75 
   6  -7   2   15.07    0.74 
   6  -7   2   12.70    1.01 
   6  -7   2   15.28    0.78 
   6  -7   2   15.09    0.75 
   6  -7   2   14.79    0.74 
  -6   7  -2   13.37    0.72 
   6   7   2   14.28    0.73 
   6   7   2   13.68    0.74 
  -6   7  -2   13.92    0.76 
   6   7   2   13.89    0.73 
   6   7   2   14.17    0.73 
   6   7   2   14.32    0.74 
   6   7   2   14.40    0.75 
  -6   7  -2   14.36    0.82 
   7  -7   2    4.94    0.31 
   7  -7   2    4.98    0.36 
   7  -7   2    5.21    0.34 
   7  -7   2    5.31    0.33 
   7  -7   2    5.06    0.38 
   7  -7   2    4.77    0.32 
   7   7   2    5.25    0.32 
  -7   7  -2    5.34    0.40 
   7   7   2    5.05    0.33 
   7   7   2    5.04    0.31 
  -7   7  -2    5.38    0.35 
   7   7   2    4.98    0.31 
   7   7   2    5.31    0.33 
   8  -7   2    3.73    0.27 
   8  -7   2    3.68    0.26 
   8  -7   2    3.82    0.28 
   8  -7   2    3.63    0.26 
   8  -7   2    3.64    0.31 
   8   7   2    3.94    0.25 
  -8   7  -2    4.03    0.33 
   8   7   2    3.90    0.26 
  -8   7  -2    4.27    0.29 
   8   7   2    4.04    0.26 
   9  -7   2    1.66    0.15 
   9  -7   2    1.56    0.14 
   9  -7   2    1.68    0.15 
   9  -7   2    1.70    0.16 
  -9   7  -2    2.03    0.17 
  -9   7  -2    1.89    0.25 
  -9   7  -2    1.97    0.17 
   9  -8  -2    2.83    0.22 
   9  -8  -2    3.04    0.21 
   9  -8  -2    2.74    0.19 
  -9   8   2    2.26    0.24 
   9   8  -2    2.71    0.22 
   9   8  -2    2.53    0.18 
   9   8  -2    2.63    0.18 
  -9   8   2    2.71    0.21 
  -9   8   2    2.55    0.19 
   8  -8  -2    8.85    0.49 
   8  -8  -2    8.14    0.50 
   8  -8  -2    8.02    0.46 
   8  -8  -2    8.35    0.47 
   8   8  -2    8.35    0.46 
   8   8  -2    8.60    0.45 
  -8   8   2    8.82    0.48 
   8   8  -2    8.04    0.46 
   8   8  -2    8.33    0.45 
  -8   8   2    8.60    0.49 
   7  -8  -2    0.87    0.13 
   7  -8  -2    0.89    0.13 
   7  -8  -2    0.94    0.14 
   7  -8  -2    0.80    0.12 
   7  -8  -2    0.69    0.27 
   7  -8  -2    0.93    0.15 
   7  -8  -2    0.99    0.25 
  -7   8   2    0.98    0.15 
   7   8  -2    0.93    0.13 
   7   8  -2    0.88    0.13 
  -7   8   2    1.01    0.19 
   7   8  -2    1.03    0.14 
   7   8  -2    1.06    0.12 
   6  -8  -2   71.61    3.28 
   6  -8  -2   69.35    3.31 
   6  -8  -2   70.80    3.25 
   6  -8  -2   65.25    3.31 
   6  -8  -2   69.12    3.27 
  -6   8   2   73.51    3.37 
  -6   8   2   64.61    3.25 
   6   8  -2   73.19    3.29 
  -6   8   2   69.71    3.29 
   6   8  -2   70.19    3.26 
   6   8  -2   70.22    3.27 
   6   8  -2   70.52    3.25 
   5  -8  -2    0.59    0.08 
   5  -8  -2    0.52    0.11 
   5  -8  -2    0.57    0.09 
   5  -8  -2    0.47    0.24 
   5  -8  -2    0.51    0.09 
   5  -8  -2    0.44    0.10 
   5   8  -2    0.52    0.10 
   5   8  -2    0.57    0.09 
   5   8  -2    0.59    0.10 
   5   8  -2    0.49    0.08 
  -5   8   2    0.57    0.08 
  -5   8   2    0.55    0.11 
  -5   8   2    0.58    0.14 
   5   8  -2    0.58    0.08 
   4  -8  -2    3.97    0.26 
  -4   8   2    4.39    0.34 
   4   8  -2    3.84    0.24 
  -4   8   2    4.27    0.30 
   4   8  -2    4.04    0.24 
   4   8  -2    4.68    0.27 
   3  -8  -2    7.08    0.44 
  -3   8   2    8.08    0.48 
  -3   8   2    7.10    0.43 
   2  -8  -2   93.15    4.48 
  -2   8   2  102.16    4.49 
  -2   8   2   91.20    4.49 
   1  -8  -2   36.22    1.78 
   1  -8  -2   31.85    1.71 
  -1   8   2   35.96    1.72 
   1   8  -2   36.21    1.65 
  -1   8   2   34.96    1.70 
   0  -8  -2   32.49    1.61 
   0   8  -2   31.21    1.52 
   0   8   2   30.14    1.52 
   0   8  -2   32.91    1.54 
   1  -8   2    0.07    0.06 
  -1  -8  -2    0.08    0.07 
  -1   8  -2    0.14    0.07 
  -1   8  -2    0.15    0.06 
  -1   8  -2    0.12    0.06 
   2  -8   2   34.60    1.75 
  -2  -8  -2   38.62    1.79 
  -2   8  -2   35.86    1.77 
  -2   8  -2   35.51    1.74 
  -2   8  -2   34.39    1.77 
  -2   8  -2   35.78    1.83 
   3  -8   2   18.98    0.96 
  -3  -8  -2   19.44    0.99 
  -3   8  -2   18.66    0.97 
  -3   8  -2   18.60    0.99 
  -3   8  -2   18.64    1.07 
  -3   8  -2   18.63    1.00 
   4  -8   2   31.17    1.56 
  -4  -8  -2   32.29    1.58 
   4  -8   2   30.15    1.54 
   4  -8   2   29.25    1.53 
   4  -8   2   30.91    1.58 
   4   8   2   34.35    1.57 
   4   8   2   30.70    1.53 
   4   8   2   33.34    1.53 
  -4   8  -2   32.24    1.55 
   4   8   2   32.39    1.52 
   4   8   2   32.31    1.54 
   4   8   2   34.90    1.55 
  -4   8  -2   31.38    1.72 
   4   8   2   32.24    1.54 
  -4   8  -2   34.53    1.62 
  -4   8  -2   31.73    1.53 
   5  -8   2    0.80    0.11 
   5  -8   2    0.94    0.11 
   5  -8   2    0.92    0.14 
   5  -8   2    0.85    0.14 
   5  -8   2    0.69    0.27 
  -5   8  -2    1.13    0.17 
  -5   8  -2    1.00    0.12 
   5   8   2    0.96    0.11 
   5   8   2    0.95    0.11 
   5   8   2    0.96    0.11 
   5   8   2    0.92    0.12 
  -5   8  -2    0.88    0.13 
   5   8   2    0.90    0.12 
   6  -8   2   26.24    1.46 
   6  -8   2   31.29    1.54 
   6  -8   2   31.78    1.51 
   6  -8   2   29.94    1.46 
   6  -8   2   30.53    1.48 
   6  -8   2   31.24    1.47 
  -6   8  -2   30.55    1.56 
   6   8   2   29.21    1.44 
  -6   8  -2   30.99    1.49 
   6   8   2   30.98    1.47 
   6   8   2   30.42    1.46 
   6   8   2   30.31    1.47 
   6   8   2   31.16    1.48 
  -6   8  -2   28.77    1.45 
   7  -8   2    9.95    0.60 
   7  -8   2   10.02    0.53 
   7  -8   2    9.59    0.53 
   7  -8   2    9.89    0.57 
   7  -8   2    9.58    0.54 
   7  -8   2   10.44    0.54 
   7   8   2    9.32    0.53 
  -7   8  -2    9.93    0.56 
   7   8   2    9.47    0.54 
   7   8   2    9.58    0.53 
  -7   8  -2    9.35    0.61 
   7   8   2    9.21    0.52 
   8  -8   2   17.89    0.86 
   8  -8   2   17.78    0.91 
   8  -8   2   17.42    0.84 
   8  -8   2   17.98    0.85 
   8  -8   2   17.25    0.83 
  -8   8  -2   16.51    0.86 
   8   8   2   15.51    0.83 
  -8   8  -2   15.84    0.92 
   8   8   2   14.88    0.83 
   8   8   2   15.25    0.83 
   9  -8   2    8.88    0.48 
   9  -8   2    9.10    0.49 
   9  -8   2    9.48    0.50 
  -9   8  -2   10.42    0.51 
   9  -9  -2    1.25    0.15 
   9  -9  -2    1.16    0.14 
   9  -9  -2    1.13    0.12 
  -9   9   2    1.23    0.14 
  -9   9   2    1.23    0.13 
   9   9  -2    1.21    0.12 
   9   9  -2    1.21    0.11 
   9   9  -2    1.11    0.12 
   8  -9  -2    1.58    0.19 
   8  -9  -2    1.84    0.16 
   8  -9  -2    1.72    0.17 
   8   9  -2    1.71    0.15 
  -8   9   2    1.83    0.18 
   8   9  -2    1.68    0.16 
  -8   9   2    1.69    0.17 
   8   9  -2    1.54    0.15 
   8   9  -2    1.45    0.16 
  -8   9   2    1.59    0.21 
   7  -9  -2    2.54    0.21 
   7  -9  -2    2.37    0.19 
   7  -9  -2    2.33    0.22 
   7  -9  -2    1.70    0.40 
   7  -9  -2    2.37    0.19 
   7  -9  -2    2.20    0.22 
   7   9  -2    2.05    0.17 
   7   9  -2    2.00    0.18 
  -7   9   2    2.05    0.20 
  -7   9   2    1.96    0.20 
   7   9  -2    1.83    0.17 
   7   9  -2    1.94    0.19 
   6  -9  -2   13.48    0.77 
   6  -9  -2   14.15    0.76 
   6  -9  -2   13.94    0.73 
   6  -9  -2   14.19    0.73 
   6   9  -2   14.47    0.72 
  -6   9   2   14.17    0.75 
   6   9  -2   15.08    0.75 
   6   9  -2   14.24    0.71 
   6   9  -2   14.68    0.73 
  -6   9   2   13.11    0.71 
   5  -9  -2    4.59    0.34 
   5  -9  -2    4.86    0.33 
   5  -9  -2    5.02    0.31 
   5  -9  -2    5.01    0.31 
   5   9  -2    5.34    0.32 
   5   9  -2    5.15    0.31 
   5   9  -2    5.21    0.30 
  -5   9   2    5.04    0.30 
   5   9  -2    5.03    0.30 
  -5   9   2    5.38    0.33 
   5   9  -2    5.34    0.30 
  -5   9   2    5.37    0.38 
   4  -9  -2   28.97    1.99 
   4  -9  -2   33.25    1.67 
   4  -9  -2   33.83    1.69 
   4  -9  -2   37.04    1.66 
   4  -9  -2   34.02    1.65 
   4   9  -2   35.17    1.62 
   4   9  -2   33.30    1.62 
   4   9  -2   35.10    1.61 
  -4   9   2   33.06    1.61 
   4   9  -2   35.40    1.64 
   4   9  -2   33.86    1.61 
  -4   9   2   34.20    1.64 
   4   9  -2   35.14    1.62 
  -3  -9   2   19.54    0.94 
   3  -9  -2   19.50    0.99 
  -3   9   2   17.71    1.01 
  -3   9   2   18.23    1.00 
   2  -9  -2   27.27    1.39 
  -2  -9   2   28.00    1.34 
  -2   9   2   27.16    1.39 
  -2   9   2   27.38    1.39 
  -1  -9   2   19.21    0.99 
   1  -9  -2   20.15    1.09 
   1  -9  -2   17.95    1.03 
  -1   9   2   20.13    1.03 
  -1   9   2   20.19    1.01 
   1   9  -2   20.67    0.94 
   0  -9   2  151.30    7.29 
   0  -9  -2  164.87    7.40 
   0  -9  -2  158.86    7.47 
   0   9  -2  166.31    7.50 
   0   9  -2  147.11    7.35 
   0   9   2  156.27    7.49 
   1  -9   2    2.52    0.22 
  -1  -9  -2    2.46    0.19 
  -1  -9  -2    2.73    0.26 
  -1   9  -2    2.14    0.21 
  -1   9  -2    2.04    0.19 
  -2  -9  -2   83.48    3.89 
   2  -9   2   87.54    3.95 
  -2  -9  -2   87.88    3.99 
  -2   9  -2   78.58    3.92 
  -2   9  -2   83.23    3.96 
  -2   9  -2   79.05    3.94 
   3  -9   2    4.17    0.30 
  -3  -9  -2    4.33    0.33 
  -3   9  -2    4.37    0.33 
  -3   9  -2    4.48    0.31 
   3   9   2    4.55    0.32 
  -3   9  -2    4.60    0.34 
   4  -9   2   35.38    1.65 
   4  -9   2   35.25    1.67 
   4  -9   2   28.87    2.02 
   4  -9   2   34.23    1.66 
   4  -9   2   35.51    1.70 
  -4  -9  -2   36.37    1.72 
   4   9   2   35.24    1.64 
   4   9   2   32.05    1.64 
   4   9   2   34.65    1.63 
   4   9   2   34.99    1.66 
  -4   9  -2   36.45    1.73 
  -4   9  -2   33.72    1.64 
   4   9   2   36.12    1.66 
  -4   9  -2   34.25    1.66 
   4   9   2   34.06    1.65 
   5  -9   2    1.10    0.15 
   5  -9   2    1.13    0.16 
   5  -9   2    1.16    0.13 
   5  -9   2    1.15    0.13 
   5  -9   2    0.94    0.32 
   5   9   2    0.93    0.11 
   5   9   2    0.95    0.13 
  -5   9  -2    0.95    0.17 
   5   9   2    0.99    0.12 
   5   9   2    1.00    0.13 
   5   9   2    1.00    0.12 
  -5   9  -2    0.96    0.14 
  -5   9  -2    0.96    0.12 
   6  -9   2    7.47    0.43 
   6  -9   2    6.95    0.48 
   6  -9   2    6.97    0.45 
   6  -9   2    6.99    0.43 
   6   9   2    7.34    0.42 
   6   9   2    7.42    0.42 
  -6   9  -2    7.53    0.51 
   6   9   2    7.43    0.40 
   6   9   2    7.67    0.43 
   6   9   2    7.72    0.44 
  -6   9  -2    7.71    0.45 
  -6   9  -2    7.12    0.41 
   7  -9   2   14.83    0.81 
   7  -9   2   14.53    0.76 
   7  -9   2   15.09    0.79 
   7  -9   2   14.90    0.76 
   7   9   2   13.53    0.73 
  -7   9  -2   14.40    0.77 
  -7   9  -2   14.16    0.83 
   7   9   2   13.35    0.74 
   7   9   2   14.38    0.75 
   7   9   2   14.63    0.75 
   8  -9   2    1.33    0.15 
   8  -9   2    1.30    0.19 
   8   9   2    0.83    0.12 
  -8   9  -2    0.88    0.16 
  -8   9  -2    1.02    0.15 
   8   9   2    0.94    0.13 
  -8   9  -2    1.01    0.14 
   9  -9   2    0.77    0.12 
   9  -9   2    0.91    0.11 
  -9   9  -2    0.74    0.10 
  -9   9  -2    0.75    0.11 
   9 -10  -2    0.11    0.05 
   9 -10  -2    0.12    0.06 
   9 -10  -2    0.18    0.08 
  -9  10   2    0.12    0.06 
  -9  10   2    0.04    0.05 
   9  10  -2    0.09    0.05 
   9  10  -2    0.05    0.05 
   9  10  -2    0.08    0.05 
   8 -10  -2   25.37    1.29 
   8 -10  -2   24.12    1.27 
   8 -10  -2   26.12    1.31 
  -8  10   2   27.85    1.30 
   8  10  -2   26.57    1.26 
   8  10  -2   27.30    1.26 
   8  10  -2   26.57    1.28 
  -8  10   2   23.70    1.35 
   8  10  -2   27.33    1.27 
  -8  10   2   27.90    1.28 
   7 -10  -2    0.44    0.12 
   7 -10  -2    0.35    0.08 
   7 -10  -2    0.44    0.11 
   7 -10  -2    0.53    0.11 
   7 -10  -2    0.43    0.26 
   7  10  -2    0.59    0.11 
   7  10  -2    0.53    0.11 
   7  10  -2    0.66    0.11 
  -7  10   2    0.49    0.16 
  -7  10   2    0.60    0.14 
  -7  10   2    0.64    0.11 
   7  10  -2    0.45    0.09 
   6 -10  -2   60.10    2.88 
   6 -10  -2   62.78    2.88 
   6 -10  -2   59.60    2.94 
   6 -10  -2   60.98    2.92 
  -6  10   2   57.26    2.87 
   6  10  -2   65.01    2.90 
  -6  10   2   59.92    2.98 
  -6  10   2   62.80    2.91 
  -6  10   2   63.17    2.89 
   6  10  -2   62.11    2.88 
   6  10  -2   61.45    2.87 
   6  10  -2   59.95    2.86 
   5 -10  -2    2.59    0.20 
   5 -10  -2    2.72    0.20 
   5 -10  -2    2.65    0.24 
   5 -10  -2    2.68    0.23 
   5 -10  -2    2.38    0.47 
   5  10  -2    3.17    0.22 
   5  10  -2    3.04    0.22 
   5  10  -2    2.89    0.20 
  -5  10   2    2.84    0.27 
   5  10  -2    2.92    0.20 
  -5  10   2    2.83    0.20 
  -5  10   2    3.02    0.23 
   5  10  -2    2.97    0.20 
  -5  10   2    3.19    0.22 
   4 -10  -2    5.24    0.36 
   4 -10  -2    4.87    0.62 
   4 -10  -2    5.53    0.34 
  -4 -10   2    5.75    0.33 
  -4  10   2    5.11    0.31 
   4  10  -2    5.14    0.31 
   4  10  -2    5.09    0.30 
   4  10  -2    5.32    0.32 
   4  10  -2    5.33    0.31 
   4  10  -2    5.66    0.30 
  -4  10   2    4.82    0.32 
  -4  10   2    4.93    0.30 
   4  10  -2    5.64    0.31 
   3 -10  -2    9.85    0.51 
   3 -10  -2    9.63    0.53 
   3 -10  -2   10.48    0.57 
   3 -10  -2    9.66    0.93 
  -3 -10   2    9.74    0.51 
   3  10  -2    8.58    0.46 
   3  10  -2    8.76    0.48 
   3  10  -2    8.70    0.48 
  -3  10   2    8.54    0.47 
   3  10  -2    8.65    0.47 
  -3  10   2    8.84    0.57 
   3  10  -2    8.76    0.47 
  -3  10   2    8.42    0.47 
   3  10  -2    8.40    0.47 
  -2 -10   2    0.64    0.10 
   2 -10  -2    0.57    0.13 
  -2  10   2    0.42    0.11 
  -2  10   2    0.49    0.12 
   1 -10  -2    0.23    0.07 
  -1 -10   2    0.23    0.08 
   1 -10  -2    0.17    0.08 
  -1  10   2    0.22    0.08 
  -1  10   2    0.25    0.09 
   0 -10   2    2.14    0.19 
   0 -10  -2    2.39    0.26 
   0 -10  -2    2.04    0.19 
   0 -10   2    2.16    0.26 
   0  10   2    2.18    0.17 
   0  10  -2    2.41    0.19 
   1 -10   2    2.39    0.24 
  -1 -10  -2    2.76    0.22 
  -1 -10  -2    2.61    0.28 
  -1  10  -2    3.13    0.23 
  -1  10  -2    3.23    0.25 
  -2 -10  -2    4.44    0.27 
  -2 -10  -2    4.35    0.35 
  -2  10  -2    3.12    0.27 
  -2  10  -2    3.17    0.29 
   3 -10   2    0.92    0.11 
   3 -10   2    0.90    0.15 
   3 -10   2    0.82    0.32 
   3  10   2    0.69    0.09 
   3  10   2    0.67    0.12 
   3  10   2    0.72    0.10 
   3  10   2    0.65    0.09 
  -3  10  -2    0.63    0.15 
   3  10   2    0.74    0.12 
  -3  10  -2    0.64    0.09 
  -3  10  -2    0.62    0.10 
   3  10   2    0.76    0.11 
  -3  10  -2    0.63    0.10 
   3  10   2    0.71    0.10 
   3  10   2    0.66    0.10 
   3  10   2    0.67    0.09 
   4 -10   2   17.00    0.78 
   4 -10   2   13.42    1.16 
   4 -10   2   17.09    0.80 
   4 -10   2   16.69    0.83 
   4 -10   2   16.19    0.79 
   4  10   2   13.73    0.75 
  -4  10  -2   14.26    0.75 
   4  10   2   14.56    0.77 
   4  10   2   14.82    0.75 
   4  10   2   14.33    0.75 
   4  10   2   15.35    0.78 
  -4  10  -2   14.65    0.83 
   4  10   2   14.59    0.77 
   4  10   2   14.70    0.76 
  -4  10  -2   14.85    0.78 
   5 -10   2   13.83    0.72 
   5 -10   2   14.26    0.75 
   5 -10   2   13.31    0.73 
   5 -10   2   12.25    1.10 
   5 -10   2   14.21    0.78 
   5  10   2   13.32    0.71 
  -5  10  -2   14.25    0.74 
   5  10   2   14.12    0.70 
   5  10   2   14.18    0.72 
   5  10   2   14.12    0.72 
  -5  10  -2   13.94    0.71 
   5  10   2   14.47    0.74 
  -5  10  -2   14.31    0.81 
   6 -10   2    2.66    0.26 
   6 -10   2    2.31    0.47 
   6 -10   2    2.60    0.21 
   6 -10   2    2.95    0.24 
  -6  10  -2    2.54    0.27 
  -6  10  -2    2.76    0.23 
  -6  10  -2    2.41    0.20 
   6  10   2    2.47    0.20 
   6  10   2    2.86    0.23 
   6  10   2    2.67    0.19 
   6  10   2    2.69    0.21 
   6  10   2    2.67    0.20 
   7 -10   2    0.74    0.17 
   7 -10   2    0.84    0.16 
   7 -10   2    0.82    0.13 
   7 -10   2    0.70    0.25 
   7 -10   2    0.73    0.13 
  -7  10  -2    0.85    0.14 
   7  10   2    0.71    0.10 
  -7  10  -2    0.85    0.12 
  -7  10  -2    0.76    0.16 
   7  10   2    0.84    0.13 
   7  10   2    0.92    0.13 
  -7  10  -2    0.83    0.15 
   7  10   2    0.72    0.12 
   8 -10   2   15.07    0.73 
   8 -10   2   14.46    0.72 
   8 -10   2   14.05    0.77 
   8  10   2   13.10    0.71 
   8  10   2   13.12    0.70 
  -8  10  -2   14.83    0.73 
   8  10   2   13.77    0.71 
  -8  10  -2   14.41    0.74 
   9 -10   2    2.58    0.23 
  -9  10  -2    3.59    0.22 
   9 -11  -2    0.10    0.06 
   9 -11  -2    0.07    0.06 
  -9  11   2    0.06    0.04 
   9  11  -2    0.00    0.07 
  -9  11   2    0.05    0.05 
   9  11  -2    0.04    0.05 
   8 -11  -2    2.80    0.21 
   8 -11  -2    2.77    0.24 
   8 -11  -2    2.87    0.23 
   8  11  -2    3.77    0.22 
   8  11  -2    3.46    0.23 
   8  11  -2    3.71    0.23 
  -8  11   2    3.62    0.24 
  -8  11   2    3.70    0.24 
   8  11  -2    3.69    0.22 
   7 -11  -2    1.80    0.21 
   7 -11  -2    1.99    0.22 
   7 -11  -2    2.11    0.20 
   7 -11  -2    2.03    0.17 
   7  11  -2    2.20    0.18 
  -7  11   2    2.36    0.21 
   7  11  -2    2.44    0.18 
   7  11  -2    2.38    0.21 
  -7  11   2    2.41    0.20 
   7  11  -2    2.44    0.20 
   6 -11  -2   14.21    0.83 
   6 -11  -2   14.03    0.77 
   6 -11  -2   15.13    0.77 
   6 -11  -2   14.61    0.81 
   6  11  -2   16.04    0.80 
   6  11  -2   15.75    0.77 
   6  11  -2   16.19    0.78 
  -6  11   2   15.46    0.80 
   6  11  -2   15.74    0.76 
  -6  11   2   15.81    0.78 
  -6  11   2   13.97    0.76 
   5 -11  -2   11.72    0.65 
   5 -11  -2   11.85    0.67 
   5 -11  -2   11.17    0.67 
  -5 -11   2   11.82    0.64 
   5  11  -2   12.00    0.62 
   5  11  -2   11.70    0.60 
   5  11  -2   11.78    0.61 
   5  11  -2   11.48    0.61 
   5  11  -2   12.17    0.64 
  -5  11   2   11.99    0.61 
  -5  11   2   11.43    0.63 
  -5  11   2   12.04    0.62 
  -4 -11   2   62.89    3.01 
   4 -11  -2   64.48    3.02 
   4 -11  -2   64.50    3.01 
   4 -11  -2   61.29    3.03 
   4  11  -2   64.22    2.96 
  -4  11   2   61.83    2.97 
   4  11  -2   64.59    2.98 
  -4  11   2   63.90    2.97 
  -4  11   2   57.27    2.97 
   4  11  -2   63.01    2.97 
  -4  11   2   62.71    3.12 
   4  11  -2   65.28    2.97 
   4  11  -2   64.95    2.96 
   4  11  -2   67.35    2.99 
   3 -11  -2    7.53    0.48 
   3 -11  -2    6.91    0.41 
   3 -11  -2    6.57    0.43 
   3 -11  -2    6.71    0.42 
  -3 -11   2    6.88    0.42 
   3 -11  -2    5.82    0.70 
  -3  11   2    6.83    0.38 
  -3  11   2    6.78    0.58 
   3  11  -2    7.31    0.39 
   3  11  -2    7.16    0.37 
  -3  11   2    7.22    0.39 
   3  11  -2    6.96    0.37 
  -3  11   2    6.71    0.48 
   3  11  -2    7.19    0.39 
   3  11  -2    6.86    0.38 
   3  11  -2    7.21    0.40 
   2 -11  -2  126.94    6.04 
   2 -11  -2  127.73    6.04 
  -2 -11   2  140.57    6.14 
   2 -11  -2  130.70    6.11 
   2  11  -2  129.95    5.97 
  -2  11   2  143.46    6.11 
  -2  11   2  124.26    5.98 
   2  11  -2  115.29    6.02 
  -2  11   2  126.95    5.99 
   2  11  -2  124.41    6.00 
   2  11  -2  133.72    5.99 
   2  11  -2  131.81    5.99 
  -1 -11   2    0.13    0.07 
   1 -11  -2    0.12    0.07 
  -1 -11   2    0.16    0.11 
  -1  11   2    0.11    0.07 
  -1  11   2    0.13    0.07 
   0 -11  -2   91.30    4.35 
   0 -11   2   89.03    4.34 
   0 -11   2   90.26    4.48 
   0 -11  -2   93.36    4.48 
   0  11   2   94.71    4.29 
   0  11  -2   96.19    4.33 
  -1 -11  -2    2.79    0.23 
  -1 -11  -2    2.72    0.30 
   1 -11   2    2.58    0.26 
   1 -11   2    2.59    0.19 
  -1  11  -2    2.58    0.24 
   1  11   2    2.29    0.18 
  -1  11  -2    2.26    0.18 
   1  11   2    2.35    0.20 
   2 -11   2   41.19    2.03 
  -2 -11  -2   45.80    2.08 
   2 -11   2   41.24    2.05 
   2 -11   2   40.83    2.06 
  -2 -11  -2   47.06    2.20 
  -2  11  -2   40.49    2.09 
   2  11   2   42.95    2.01 
   2  11   2   43.09    2.02 
  -2  11  -2   40.48    2.02 
   2  11   2   42.61    2.00 
  -2  11  -2   45.56    2.14 
   2  11   2   42.83    2.02 
   2  11   2   45.29    2.05 
   2  11   2   41.03    2.02 
   2  11   2   44.90    2.04 
   2  11   2   41.35    2.02 
  -2  11  -2   41.18    2.57 
  -2  11  -2   40.66    2.01 
   3 -11   2   14.59    0.75 
   3 -11   2   13.06    0.71 
   3 -11   2   11.98    1.08 
   3 -11   2   13.71    0.70 
  -3 -11  -2   14.76    0.73 
   3 -11   2   15.00    0.77 
   3  11   2   13.53    0.68 
   3  11   2   13.22    0.66 
  -3  11  -2   13.28    0.80 
   3  11   2   12.78    0.68 
   3  11   2   13.49    0.70 
   3  11   2   13.10    0.69 
   3  11   2   13.49    0.70 
   3  11   2   13.22    0.67 
  -3  11  -2   12.77    0.68 
  -3  11  -2   12.91    0.69 
   3  11   2   12.64    0.68 
  -4 -11  -2   24.09    1.18 
   4 -11   2   24.13    1.13 
   4 -11   2   23.37    1.18 
   4 -11   2   23.18    1.16 
   4 -11   2   22.54    1.17 
   4 -11   2   23.24    1.21 
   4  11   2   22.92    1.15 
   4  11   2   22.60    1.15 
  -4  11  -2   23.54    1.15 
   4  11   2   24.30    1.15 
  -4  11  -2   24.11    1.17 
   4  11   2   24.29    1.17 
   4  11   2   24.16    1.16 
   4  11   2   23.67    1.17 
   4  11   2   23.59    1.13 
   4  11   2   23.40    1.14 
  -4  11  -2   23.04    1.16 
   5 -11   2   20.35    0.99 
   5 -11   2   16.73    1.41 
   5 -11   2   20.58    1.06 
   5 -11   2   20.41    1.02 
   5 -11   2   19.96    1.00 
  -5  11  -2   19.95    1.00 
   5  11   2   19.12    0.98 
  -5  11  -2   19.18    0.97 
  -5  11  -2   19.19    1.00 
   5  11   2   19.68    0.97 
   5  11   2   19.86    0.98 
   5  11   2   20.87    1.00 
   5  11   2   19.67    0.99 
   6 -11   2   34.41    1.69 
   6 -11   2   34.85    1.63 
   6 -11   2   29.14    2.02 
   6 -11   2   36.18    1.66 
   6  11   2   33.04    1.61 
   6  11   2   32.93    1.60 
   6  11   2   33.88    1.63 
   6  11   2   33.86    1.62 
  -6  11  -2   34.27    1.64 
  -6  11  -2   34.38    1.64 
  -6  11  -2   31.62    1.61 
   7 -11   2    0.21    0.08 
   7 -11   2    0.14    0.10 
   7 -11   2    0.20    0.19 
   7 -11   2    0.26    0.09 
   7 -11   2    0.22    0.09 
  -7  11  -2    0.07    0.07 
   7  11   2    0.04    0.08 
   7  11   2    0.10    0.08 
   7  11   2    0.05    0.06 
  -7  11  -2    0.06    0.08 
   7  11   2    0.04    0.06 
  -7  11  -2    0.12    0.06 
   8 -11   2    3.16    0.23 
   8 -11   2    3.13    0.27 
   8 -11   2    3.39    0.23 
   8  11   2    3.46    0.22 
   8  11   2    3.80    0.24 
  -8  11  -2    3.70    0.23 
   8  11   2    3.49    0.22 
  -8  11  -2    3.82    0.25 
   8 -12  -2   17.30    0.86 
   8 -12  -2   18.16    0.84 
   8  12  -2   15.84    0.82 
  -8  12   2   16.74    0.82 
  -8  12   2   15.74    0.83 
   8  12  -2   16.69    0.82 
   8  12  -2   15.61    0.80 
   8  12  -2   16.37    0.81 
   7 -12  -2    1.45    0.41 
  -7 -12   2    1.54    0.16 
   7 -12  -2    1.77    0.20 
   7 -12  -2    1.59    0.19 
   7 -12  -2    1.83    0.17 
   7  12  -2    1.87    0.18 
  -7  12   2    1.94    0.18 
   7  12  -2    2.16    0.18 
  -7  12   2    1.81    0.17 
   7  12  -2    1.96    0.16 
   7  12  -2    1.99    0.17 
   6 -12  -2    0.82    0.15 
   6 -12  -2    0.84    0.16 
   6 -12  -2    0.67    0.35 
  -6 -12   2    0.92    0.13 
   6  12  -2    0.79    0.11 
  -6  12   2    0.72    0.13 
   6  12  -2    0.62    0.12 
  -6  12   2    0.62    0.11 
   6  12  -2    0.87    0.12 
   6  12  -2    0.71    0.11 
  -6  12   2    0.73    0.12 
  -5 -12   2    7.40    0.47 
   5 -12  -2    7.32    0.49 
   5 -12  -2    7.73    0.48 
  -5  12   2    8.64    0.46 
   5  12  -2    8.15    0.44 
   5  12  -2    7.95    0.43 
  -5  12   2    7.24    0.44 
   5  12  -2    8.48    0.46 
   5  12  -2    8.33    0.43 
  -5  12   2    7.67    0.43 
   5  12  -2    7.93    0.44 
   4 -12  -2   16.64    0.93 
   4 -12  -2   17.80    0.92 
  -4 -12   2   17.30    0.91 
   4 -12  -2   17.52    0.90 
  -4  12   2   15.85    0.86 
   4  12  -2   17.49    0.88 
  -4  12   2   16.99    1.00 
   4  12  -2   17.81    0.85 
   4  12  -2   17.28    0.85 
   4  12  -2   17.19    0.86 
  -4  12   2   17.34    0.87 
   4  12  -2   17.12    0.86 
   4  12  -2   17.30    0.87 
   3 -12  -2    0.40    0.09 
  -3 -12   2    0.34    0.11 
   3 -12  -2    0.47    0.14 
   3 -12  -2    0.35    0.26 
   3 -12  -2    0.38    0.11 
   3 -12  -2    0.31    0.11 
  -3  12   2    0.61    0.16 
   3  12  -2    0.66    0.10 
   3  12  -2    0.70    0.11 
  -3  12   2    0.57    0.22 
  -3  12   2    0.60    0.09 
  -3  12   2    0.61    0.10 
   3  12  -2    0.61    0.10 
   3  12  -2    0.51    0.08 
   3  12  -2    0.43    0.08 
   3  12  -2    0.55    0.10 
   3  12  -2    0.63    0.09 
   2 -12  -2    3.91    0.29 
   2 -12  -2    3.70    0.28 
  -2 -12   2    4.40    0.31 
   2 -12  -2    3.97    0.34 
   2 -12  -2    3.53    0.25 
   2 -12  -2    4.27    0.27 
   2 -12  -2    3.28    0.53 
  -2 -12   2    4.21    0.39 
  -2 -12   2    3.69    0.27 
  -2 -12   2    3.97    0.26 
   2  12  -2    3.84    0.23 
  -2  12   2    3.98    0.32 
   2  12  -2    3.49    0.22 
   2  12  -2    3.53    0.24 
  -2  12   2    3.30    0.40 
  -2  12   2    3.43    0.23 
   2  12  -2    3.86    0.23 
   2  12  -2    3.62    0.24 
  -2  12   2    3.32    0.23 
   2  12  -2    3.52    0.24 
  -1 -12   2    4.69    0.45 
   1 -12  -2    5.40    0.34 
  -1 -12   2    5.47    0.38 
   1 -12  -2    4.85    0.32 
   1 -12  -2    5.17    0.36 
   1 -12  -2    4.92    0.36 
   1  12  -2    6.12    0.33 
  -1  12   2    5.98    0.32 
  -1  12   2    5.93    0.51 
  -1  12   2    6.20    0.34 
  -1  12   2    5.86    0.32 
   1  12  -2    6.20    0.31 
  -1  12   2    6.43    0.38 
   1  12  -2    5.69    0.48 
   1  12  -2    6.18    0.33 
   0 -12   2    6.31    0.40 
   0 -12  -2    6.32    0.38 
   0 -12  -2    6.70    0.41 
   0 -12  -2    6.27    0.42 
   0 -12  -2    6.29    0.41 
   0 -12   2    6.52    0.42 
   0 -12   2    6.59    0.39 
   0  12  -2    6.58    0.36 
   0  12   2    6.37    0.42 
   0  12   2    6.46    0.36 
   0  12  -2    6.25    0.38 
   0  12   2    6.54    0.37 
   0  12   2    6.59    0.37 
   0  12  -2    6.62    0.36 
   0  12  -2    6.79    0.55 
   0  12   2    6.37    0.53 
   0  12  -2    7.17    0.39 
   1 -12   2    2.63    0.27 
  -1 -12  -2    2.96    0.31 
  -1 -12  -2    2.60    0.22 
   1 -12   2    2.53    0.21 
  -1 -12  -2    2.76    0.24 
   1 -12   2    2.39    0.50 
   1 -12   2    2.53    0.20 
   1 -12   2    2.68    0.22 
  -1 -12  -2    2.77    0.20 
  -1  12  -2    2.48    0.23 
  -1  12  -2    2.25    0.17 
   1  12   2    2.20    0.29 
  -1  12  -2    2.22    0.18 
  -1  12  -2    2.05    0.18 
   1  12   2    2.28    0.18 
   1  12   2    2.29    0.17 
   1  12   2    2.47    0.19 
   1  12   2    2.15    0.17 
  -1  12  -2    2.21    0.31 
  -2 -12  -2   11.44    0.62 
  -2 -12  -2   13.01    0.68 
  -2 -12  -2   11.75    0.77 
   2 -12   2   11.40    0.65 
  -2 -12  -2   11.40    0.65 
   2 -12   2   12.98    0.73 
   2 -12   2   11.69    0.63 
   2 -12   2   11.31    0.66 
   2  12   2   11.72    0.60 
   2  12   2   11.66    0.61 
   2  12   2   12.00    0.74 
   2  12   2   12.07    0.63 
   2  12   2   12.31    0.60 
  -2  12  -2   11.24    0.83 
   2  12   2   11.72    0.62 
  -2  12  -2   12.48    0.72 
  -2  12  -2   11.15    0.62 
   2  12   2   11.80    0.62 
  -2  12  -2   12.14    0.61 
   2  12   2   11.90    0.61 
   3 -12   2    2.32    0.22 
   3 -12   2    2.52    0.26 
   3 -12   2    2.51    0.21 
   3 -12   2    2.66    0.24 
  -3 -12  -2    2.75    0.24 
   3  12   2    2.78    0.20 
  -3  12  -2    2.95    0.20 
   3  12   2    2.70    0.20 
   3  12   2    2.87    0.20 
   3  12   2    2.72    0.18 
   3  12   2    2.91    0.22 
  -3  12  -2    2.88    0.30 
  -3  12  -2    2.77    0.21 
   3  12   2    2.73    0.21 
  -3  12  -2    2.87    0.38 
   3  12   2    2.81    0.20 
   3  12   2    2.83    0.21 
   4 -12   2   18.88    1.06 
   4 -12   2   20.00    1.04 
   4 -12   2   18.78    1.08 
  -4 -12  -2   20.24    1.11 
   4 -12   2   19.59    1.12 
   4  12   2   22.50    1.07 
   4  12   2   22.99    1.07 
   4  12   2   21.99    1.07 
   4  12   2   23.40    1.06 
   4  12   2   23.82    1.09 
  -4  12  -2   23.26    1.10 
   4  12   2   22.77    1.08 
  -4  12  -2   22.31    1.07 
   4  12   2   23.38    1.09 
   4  12   2   21.44    1.05 
  -5 -12  -2    0.95    0.13 
   5 -12   2    0.96    0.15 
   5 -12   2    0.88    0.13 
   5 -12   2    0.84    0.18 
   5 -12   2    0.92    0.13 
   5 -12   2    0.72    0.36 
   5  12   2    1.16    0.13 
   5  12   2    1.10    0.13 
  -5  12  -2    1.10    0.14 
  -5  12  -2    1.15    0.16 
   5  12   2    1.02    0.15 
  -5  12  -2    1.07    0.14 
   5  12   2    1.17    0.15 
   6 -12   2   21.01    1.08 
   6 -12   2   20.72    1.11 
   6 -12   2   20.31    1.05 
   6  12   2   21.01    1.04 
   6  12   2   21.21    1.03 
   6  12   2   21.17    1.06 
  -6  12  -2   20.03    1.05 
  -6  12  -2   22.03    1.07 
   6  12   2   21.75    1.05 
  -6  12  -2   21.00    1.04 
   7 -12   2    2.09    0.18 
   7 -12   2    1.85    0.36 
   7 -12   2    1.99    0.22 
   7 -12   2    2.19    0.18 
   7  12   2    1.86    0.16 
  -7  12  -2    2.11    0.20 
   7  12   2    1.90    0.19 
  -7  12  -2    1.91    0.16 
   7  12   2    2.02    0.17 
   7  12   2    1.93    0.17 
  -7  12  -2    1.91    0.17 
   8 -12   2    3.83    0.24 
   8 -12   2    3.86    0.28 
   8 -12   2    3.77    0.24 
   8  12   2    3.74    0.23 
  -8  12  -2    3.87    0.25 
   8  12   2    3.55    0.24 
   8 -13  -2    5.98    0.35 
   8 -13  -2    6.21    0.34 
   8  13  -2    5.62    0.31 
   8  13  -2    5.66    0.31 
   8  13  -2    5.19    0.32 
   8  13  -2    5.72    0.30 
  -8  13   2    5.65    0.32 
  -8  13   2    5.25    0.32 
   7 -13  -2    1.64    0.16 
  -7 -13   2    1.31    0.14 
   7 -13  -2    1.51    0.17 
   7 -13  -2    1.19    0.38 
   7  13  -2    1.22    0.13 
   7  13  -2    1.23    0.16 
  -7  13   2    1.34    0.15 
   7  13  -2    1.15    0.13 
  -7  13   2    1.13    0.14 
   7  13  -2    1.16    0.15 
   6 -13  -2   15.23    0.86 
  -6 -13   2   14.47    0.84 
   6 -13  -2   15.90    0.84 
   6  13  -2   15.78    0.79 
   6  13  -2   16.17    0.79 
  -6  13   2   16.30    0.81 
   6  13  -2   15.94    0.81 
   6  13  -2   17.00    0.83 
   5 -13  -2    0.05    0.09 
   5 -13  -2    0.02    0.24 
  -5 -13   2    0.08    0.07 
   5 -13  -2    0.07    0.08 
   5  13  -2    0.06    0.07 
  -5  13   2    0.06    0.10 
   5  13  -2    0.04    0.06 
  -5  13   2    0.08    0.07 
  -5  13   2    0.01    0.08 
   5  13  -2    0.01    0.06 
   5  13  -2    0.05    0.08 
   5  13  -2    0.02    0.06 
   4 -13  -2   62.68    3.06 
   4 -13  -2   59.59    3.07 
   4 -13  -2   61.11    3.04 
  -4 -13   2   66.27    3.08 
   4  13  -2   65.64    2.99 
  -4  13   2   65.38    3.01 
  -4  13   2   64.87    3.16 
   4  13  -2   64.74    3.02 
  -4  13   2   61.07    3.00 
   4  13  -2   64.58    3.01 
   4  13  -2   65.34    3.01 
   4  13  -2   65.39    2.99 
  -4  13   2   64.04    3.32 
   4  13  -2   64.96    3.00 
   3 -13  -2   12.95    0.68 
   3 -13  -2   13.12    0.76 
  -3 -13   2   13.48    0.73 
   3 -13  -2   12.29    0.70 
   3 -13  -2   12.94    0.72 
  -3 -13   2   12.40    0.66 
  -3  13   2   12.82    0.76 
   3  13  -2   12.51    0.65 
  -3  13   2   12.18    0.89 
   3  13  -2   12.16    0.63 
   3  13  -2   11.95    0.63 
   3  13  -2   11.87    0.64 
   3  13  -2   12.56    0.65 
  -3  13   2   12.08    0.64 
   3  13  -2   11.88    0.64 
   3  13  -2   11.78    0.65 
  -3  13   2   12.14    0.64 
   2 -13  -2   61.63    2.81 
   2 -13  -2   60.22    2.77 
   2 -13  -2   62.68    2.90 
   2 -13  -2   54.73    2.75 
   2 -13  -2   60.33    2.81 
  -2 -13   2   63.99    2.83 
  -2 -13   2   60.59    2.78 
  -2  13   2   56.52    2.74 
   2  13  -2   57.46    2.79 
   2  13  -2   58.73    2.73 
   2  13  -2   56.06    2.74 
   2  13  -2   57.43    2.74 
  -2  13   2   59.34    3.03 
   2  13  -2   54.01    2.74 
  -2  13   2   53.31    2.73 
  -2  13   2   61.46    2.84 
   2  13  -2   53.35    2.72 
   1 -13  -2    0.21    0.10 
  -1 -13   2    0.19    0.08 
  -1 -13   2    0.24    0.14 
  -1 -13   2    0.21    0.10 
   1 -13  -2    0.19    0.10 
  -1 -13   2    0.33    0.09 
  -1  13   2    0.20    0.07 
   1  13  -2    0.28    0.07 
  -1  13   2    0.15    0.07 
  -1  13   2    0.16    0.15 
   1  13  -2    0.10    0.06 
  -1  13   2    0.16    0.06 
   1  13  -2    0.29    0.16 
  -1  13   2    0.12    0.07 
   1  13  -2    0.11    0.06 
   0 -13   2   75.35    3.60 
   0 -13  -2   76.97    3.61 
   0 -13   2   78.53    3.57 
   0 -13  -2   78.93    3.60 
   0 -13   2   73.05    3.58 
   0 -13  -2   77.96    3.55 
   0 -13   2   75.33    3.58 
   0 -13  -2   78.36    3.60 
   0  13  -2   71.66    3.53 
   0  13  -2   71.72    3.53 
   0  13  -2   79.09    3.54 
   0  13  -2   73.45    3.53 
   0  13   2   74.45    3.53 
   0  13   2   74.97    3.55 
   0  13   2   71.09    3.52 
   0  13  -2   78.40    3.79 
   0  13   2   77.95    3.78 
   1 -13   2    1.41    0.17 
  -1 -13  -2    1.32    0.15 
   1 -13   2    1.43    0.15 
   1 -13   2    1.24    0.17 
  -1 -13  -2    1.39    0.18 
  -1 -13  -2    1.43    0.17 
   1 -13   2    1.28    0.21 
   1  13   2    1.49    0.13 
  -1  13  -2    1.07    0.12 
   1  13   2    1.12    0.12 
  -1  13  -2    1.30    0.17 
  -1  13  -2    1.11    0.13 
  -1  13  -2    1.11    0.13 
   1  13   2    1.21    0.14 
  -1  13  -2    1.23    0.25 
   1  13   2    1.18    0.24 
   1  13   2    1.09    0.14 
  -2 -13  -2   34.92    1.67 
   2 -13   2   33.13    1.65 
  -2 -13  -2   31.67    1.63 
  -2 -13  -2   33.37    1.61 
   2 -13   2   35.51    1.73 
   2 -13   2   33.53    1.64 
   2 -13   2   33.37    1.62 
   2  13   2   30.97    1.59 
   2  13   2   33.06    1.58 
   2  13   2   33.36    1.59 
   2  13   2   31.41    1.58 
   2  13   2   31.69    1.73 
  -2  13  -2   33.00    1.87 
  -2  13  -2   35.33    1.71 
   2  13   2   34.43    1.57 
  -2  13  -2   30.84    1.59 
   2  13   2   33.86    1.60 
  -2  13  -2   32.95    1.59 
   2  13   2   33.19    1.61 
   3 -13   2    1.05    0.18 
   3 -13   2    1.02    0.14 
  -3 -13  -2    1.01    0.16 
   3  13   2    1.42    0.15 
   3  13   2    1.47    0.16 
  -3  13  -2    1.43    0.16 
   3  13   2    1.42    0.14 
   3  13   2    1.41    0.14 
   3  13   2    1.44    0.15 
  -3  13  -2    1.47    0.29 
  -3  13  -2    1.46    0.22 
  -3  13  -2    1.51    0.14 
   3  13   2    1.33    0.14 
   3  13   2    1.47    0.13 
   3  13   2    1.43    0.14 
   4 -13   2   15.18    0.85 
   4 -13   2   15.55    0.83 
   4 -13   2   16.36    0.91 
  -4 -13  -2   16.87    0.90 
   4 -13   2   16.26    0.85 
   4  13   2   16.32    0.85 
   4  13   2   16.80    0.83 
   4  13   2   17.12    0.83 
   4  13   2   16.41    0.84 
   4  13   2   16.12    0.81 
  -4  13  -2   16.54    0.85 
   4  13   2   16.95    0.84 
  -4  13  -2   16.93    0.98 
   4  13   2   16.99    0.85 
  -4  13  -2   16.47    0.83 
  -5 -13  -2    4.57    0.34 
   5 -13   2    4.32    0.31 
   5 -13   2    4.47    0.31 
   5 -13   2    4.71    0.37 
   5 -13   2    4.43    0.33 
  -5  13  -2    5.07    0.31 
   5  13   2    5.38    0.32 
   5  13   2    5.38    0.33 
   5  13   2    5.41    0.31 
   5  13   2    5.30    0.32 
  -5  13  -2    5.34    0.34 
   6 -13   2    3.49    0.30 
   6 -13   2    3.07    0.55 
   6 -13   2    3.34    0.24 
   6 -13   2    3.32    0.26 
  -6 -13  -2    3.20    0.26 
   6  13   2    3.92    0.24 
  -6  13  -2    3.95    0.28 
  -6  13  -2    3.47    0.24 
   6  13   2    3.81    0.25 
   6  13   2    3.86    0.25 
   6  13   2    4.00    0.27 
   7 -13   2    3.89    0.26 
   7 -13   2    3.88    0.26 
   7 -13   2    3.32    0.44 
   7 -13   2    3.92    0.31 
   7  13   2    3.89    0.23 
   7  13   2    4.36    0.27 
  -7  13  -2    4.29    0.28 
   7  13   2    3.99    0.25 
  -7  13  -2    4.00    0.24 
   7  13   2    3.92    0.25 
   8 -13   2    2.99    0.22 
   8 -13   2    2.84    0.23 
   8  13   2    2.68    0.20 
  -8  13  -2    3.23    0.21 
   8 -14  -2    2.57    0.19 
   8 -14  -2    2.59    0.21 
   8  14  -2    3.34    0.19 
   8  14  -2    3.16    0.20 
  -8  14   2    3.29    0.19 
   8  14  -2    3.13    0.19 
  -7 -14   2    0.43    0.09 
   7 -14  -2    0.55    0.10 
   7 -14  -2    0.44    0.10 
   7 -14  -2    0.50    0.12 
   7 -14  -2    0.45    0.24 
  -7  14   2    0.41    0.09 
   7  14  -2    0.47    0.08 
   7  14  -2    0.42    0.09 
  -7  14   2    0.37    0.08 
   7  14  -2    0.46    0.08 
   7  14  -2    0.47    0.10 
   6 -14  -2   19.26    0.99 
   6 -14  -2   19.22    1.01 
  -6 -14   2   17.71    1.01 
   6 -14  -2   18.67    1.03 
   6  14  -2   19.34    0.96 
   6  14  -2   20.83    0.98 
  -6  14   2   20.15    0.98 
   6  14  -2   20.80    0.96 
   6  14  -2   20.19    0.99 
   5 -14  -2    5.27    0.37 
   5 -14  -2    5.23    0.40 
  -5 -14   2    5.42    0.39 
  -5  14   2    5.59    0.34 
  -5  14   2    6.37    0.36 
  -5  14   2    5.90    0.47 
   5  14  -2    6.00    0.34 
   5  14  -2    6.11    0.35 
   5  14  -2    5.74    0.33 
   5  14  -2    5.68    0.35 
   5  14  -2    5.99    0.37 
   4 -14  -2    1.61    0.49 
  -4 -14   2    2.35    0.23 
   4 -14  -2    2.12    0.24 
   4 -14  -2    2.25    0.21 
   4 -14  -2    2.13    0.21 
   4  14  -2    1.74    0.16 
   4  14  -2    1.87    0.18 
  -4  14   2    1.78    0.25 
  -4  14   2    1.78    0.17 
   4  14  -2    2.05    0.17 
   4  14  -2    1.93    0.17 
  -4  14   2    1.80    0.36 
   4  14  -2    1.86    0.18 
   4  14  -2    1.80    0.18 
  -4  14   2    1.82    0.18 
   3 -14  -2    8.26    0.50 
   3 -14  -2    7.73    0.48 
   3 -14  -2    8.08    0.54 
  -3 -14   2    8.40    0.51 
  -3 -14   2    6.93    0.45 
   3 -14  -2    8.08    0.46 
   3 -14  -2    6.06    0.80 
   3  14  -2    7.27    0.41 
  -3  14   2    7.13    0.65 
   3  14  -2    7.04    0.41 
   3  14  -2    7.44    0.43 
  -3  14   2    7.24    0.42 
  -3  14   2    8.10    0.53 
   3  14  -2    7.41    0.43 
  -3  14   2    7.51    0.42 
   3  14  -2    7.12    0.41 
   3  14  -2    7.00    0.43 
   2 -14  -2    0.08    0.09 
   2 -14  -2    0.12    0.07 
   2 -14  -2    0.23    0.08 
   2 -14  -2    0.08    0.09 
  -2 -14   2    0.14    0.08 
   2 -14  -2    0.07    0.21 
   2 -14  -2    0.29    0.13 
  -2 -14   2    0.11    0.10 
  -2  14   2    0.23    0.07 
  -2  14   2    0.29    0.08 
   2  14  -2    0.26    0.07 
   2  14  -2    0.20    0.07 
  -2  14   2    0.32    0.19 
   2  14  -2    0.21    0.07 
   2  14  -2    0.21    0.07 
   1 -14  -2    3.01    0.26 
   1 -14  -2    3.22    0.26 
  -1 -14   2    3.06    0.23 
  -1 -14   2    2.97    0.27 
  -1 -14   2    2.94    0.25 
   1  14  -2    2.41    0.19 
   1  14  -2    2.36    0.20 
  -1  14   2    2.40    0.35 
   1  14  -2    2.36    0.17 
  -1  14   2    2.36    0.19 
  -1  14   2    2.46    0.20 
  -1  14   2    2.45    0.20 
  -1  14   2    2.38    0.18 
   1  14  -2    2.48    0.33 
   0 -14   2    9.11    0.54 
   0 -14  -2    9.67    0.56 
   0 -14  -2    9.47    0.56 
   0 -14  -2    8.92    0.56 
   0 -14   2    9.23    0.54 
   0 -14   2    9.52    0.53 
   0 -14  -2    9.11    0.51 
   0  14  -2    8.74    0.70 
   0  14  -2    9.28    0.49 
   0  14  -2    8.30    0.48 
   0  14   2    8.70    0.50 
   0  14   2    8.42    0.48 
   0  14   2    9.26    0.50 
   0  14   2    9.39    0.70 
   1 -14   2    3.42    0.27 
  -1 -14  -2    3.46    0.26 
   1 -14   2    3.40    0.29 
  -1 -14  -2    3.39    0.30 
   1 -14   2    3.20    0.29 
  -1 -14  -2    3.16    0.29 
  -1 -14  -2    3.14    0.29 
  -1  14  -2    3.72    0.26 
   1  14   2    4.11    0.26 
   1  14   2    4.28    0.25 
   1  14   2    4.26    0.27 
  -1  14  -2    3.97    0.25 
   1  14   2    3.76    0.24 
   1  14   2    3.90    0.40 
  -1  14  -2    4.04    0.25 
  -1  14  -2    4.11    0.29 
  -1  14  -2    4.07    0.45 
   1  14   2    3.92    0.26 
   2 -14   2    1.20    0.18 
   2 -14   2    1.18    0.15 
  -2 -14  -2    1.11    0.17 
   2 -14   2    1.04    0.42 
   2 -14   2    1.22    0.22 
  -2 -14  -2    1.14    0.15 
   2 -14   2    1.41    0.18 
  -2 -14  -2    1.21    0.18 
   2  14   2    1.50    0.14 
   2  14   2    1.25    0.23 
   2  14   2    1.46    0.16 
   2  14   2    1.73    0.14 
   2  14   2    1.32    0.15 
   2  14   2    1.17    0.13 
  -2  14  -2    1.27    0.28 
  -2  14  -2    1.27    0.19 
  -2  14  -2    1.21    0.15 
   2  14   2    1.38    0.14 
   2  14   2    1.18    0.14 
  -2  14  -2    1.18    0.14 
  -3 -14  -2    2.63    0.26 
   3 -14   2    2.58    0.27 
   3 -14   2    2.68    0.26 
   3 -14   2    2.24    0.23 
   3 -14   2    2.59    0.22 
  -3 -14  -2    2.94    0.22 
  -3  14  -2    2.50    0.21 
   3  14   2    2.66    0.21 
   3  14   2    2.59    0.21 
   3  14   2    2.70    0.19 
  -3  14  -2    2.71    0.29 
   3  14   2    2.92    0.20 
   3  14   2    2.78    0.22 
   3  14   2    2.64    0.20 
  -3  14  -2    2.80    0.21 
  -3  14  -2    2.70    0.40 
   3  14   2    2.68    0.21 
  -4 -14  -2   22.91    1.10 
   4 -14   2   20.77    1.04 
   4 -14   2   21.91    1.09 
   4 -14   2   16.99    1.50 
   4  14   2   21.56    1.00 
   4  14   2   20.09    1.02 
  -4  14  -2   19.53    1.01 
   4  14   2   20.76    1.03 
   4  14   2   19.31    0.98 
   4  14   2   20.64    1.02 
  -4  14  -2   19.85    1.02 
   4  14   2   20.20    1.01 
  -4  14  -2   18.49    1.13 
   4  14   2   19.87    1.01 
   5 -14   2    2.85    0.24 
   5 -14   2    3.21    0.24 
   5 -14   2    2.74    0.58 
   5 -14   2    3.14    0.30 
  -5 -14  -2    3.29    0.28 
   5  14   2    3.96    0.26 
   5  14   2    3.94    0.27 
  -5  14  -2    3.96    0.27 
   5  14   2    3.79    0.25 
  -5  14  -2    3.86    0.25 
   5  14   2    4.02    0.25 
  -5  14  -2    3.61    0.35 
   6 -14   2    7.46    0.48 
   6 -14   2    7.56    0.44 
   6 -14   2    7.55    0.42 
  -6 -14  -2    7.13    0.45 
   6 -14   2    6.48    0.74 
   6  14   2    7.52    0.43 
  -6  14  -2    8.20    0.45 
  -6  14  -2    7.38    0.41 
   6  14   2    7.55    0.42 
   6  14   2    7.82    0.41 
   6  14   2    7.46    0.42 
   7 -14   2    1.61    0.30 
   7 -14   2    1.98    0.16 
   7 -14   2    2.00    0.20 
   7 -14   2    1.88    0.15 
   7  14   2    1.95    0.15 
   7  14   2    1.99    0.15 
   7  14   2    1.83    0.14 
  -7  14  -2    2.13    0.17 
  -7  14  -2    1.96    0.15 
   7  14   2    1.93    0.16 
   7 -15  -2    5.35    0.34 
   7 -15  -2    4.54    0.33 
   7 -15  -2    5.46    0.32 
   7  15  -2    5.66    0.32 
   7  15  -2    5.56    0.31 
   7  15  -2    5.75    0.30 
  -7  15   2    5.65    0.31 
   7  15  -2    5.69    0.30 
   6 -15  -2   11.34    0.66 
   6 -15  -2   11.40    0.64 
  -6 -15   2   10.63    0.65 
   6 -15  -2   12.27    0.63 
   6  15  -2   11.66    0.61 
  -6  15   2   12.16    0.61 
   6  15  -2   11.96    0.60 
   6  15  -2   11.77    0.60 
   6  15  -2   12.41    0.63 
   5 -15  -2    4.34    0.33 
   5 -15  -2    4.34    0.31 
  -5 -15   2    4.31    0.33 
   5 -15  -2    3.78    0.65 
  -5  15   2    3.76    0.26 
  -5  15   2    4.20    0.27 
   5  15  -2    4.21    0.26 
   5  15  -2    3.96    0.26 
   5  15  -2    4.07    0.27 
  -5  15   2    3.71    0.36 
   5  15  -2    4.17    0.29 
   5  15  -2    3.97    0.26 
   4 -15  -2   20.46    1.08 
   4 -15  -2   16.64    1.50 
   4 -15  -2   20.55    1.04 
   4 -15  -2   20.56    1.04 
  -4 -15   2   21.30    1.10 
   4  15  -2   20.81    0.99 
  -4  15   2   18.99    1.12 
   4  15  -2   20.50    1.00 
  -4  15   2   20.04    1.00 
   4  15  -2   21.05    1.01 
   4  15  -2   19.43    1.01 
   4  15  -2   20.43    1.00 
  -4  15   2   20.46    1.30 
  -4  15   2   20.54    1.01 
   4  15  -2   20.40    0.99 
   3 -15  -2    1.09    0.43 
  -3 -15   2    1.40    0.16 
  -3 -15   2    1.37    0.17 
   3 -15  -2    1.43    0.20 
  -3 -15   2    1.39    0.20 
   3 -15  -2    1.30    0.19 
   3 -15  -2    1.35    0.21 
   3 -15  -2    1.30    0.16 
   3  15  -2    1.09    0.14 
   3  15  -2    1.00    0.13 
   3  15  -2    1.01    0.13 
   3  15  -2    0.97    0.14 
  -3  15   2    0.97    0.29 
  -3  15   2    0.97    0.13 
  -3  15   2    1.13    0.14 
   3  15  -2    1.01    0.13 
   3  15  -2    1.08    0.14 
  -3  15   2    1.06    0.19 
   2 -15  -2   32.20    1.69 
   2 -15  -2   35.74    1.76 
  -2 -15   2   33.65    1.73 
   2 -15  -2   35.72    1.84 
  -2 -15   2   36.85    1.72 
  -2 -15   2   37.08    1.79 
   2 -15  -2   36.18    1.75 
  -2  15   2   35.63    1.74 
   2  15  -2   34.61    1.68 
  -2  15   2   33.29    1.67 
  -2  15   2   34.59    1.68 
   2  15  -2   34.97    1.69 
   2  15  -2   34.52    1.66 
  -2  15   2   36.69    2.00 
   2  15  -2   32.80    1.68 
   2  15  -2   35.41    1.67 
  -1 -15   2    6.15    0.44 
   1 -15  -2    6.42    0.44 
  -1 -15   2    6.41    0.41 
   1 -15  -2    6.48    0.45 
  -1 -15   2    6.37    0.43 
   1 -15  -2    6.26    0.39 
  -1  15   2    6.24    0.37 
  -1  15   2    6.39    0.38 
  -1  15   2    6.42    0.38 
   1  15  -2    6.28    0.35 
   1  15  -2    6.54    0.38 
   1  15  -2    6.31    0.38 
  -1  15   2    6.93    0.60 
   0 -15   2   23.75    1.23 
   0 -15  -2   21.94    1.27 
   0 -15  -2   23.85    1.26 
   0 -15   2   23.38    1.25 
   0 -15  -2   23.68    1.27 
   0 -15   2   22.99    1.25 
   0  15   2   25.57    1.21 
   0  15  -2   26.95    1.49 
   0  15  -2   25.45    1.20 
   0  15  -2   24.87    1.20 
   0  15   2   24.37    1.21 
   0  15   2   23.99    1.19 
   0  15   2   27.00    1.47 
   1 -15   2    3.76    0.31 
   1 -15   2    3.43    0.33 
   1 -15   2    3.95    0.39 
  -1 -15  -2    3.78    0.32 
  -1 -15  -2    4.26    0.32 
   1 -15   2    3.73    0.31 
  -1 -15  -2    3.92    0.28 
  -1 -15  -2    3.89    0.31 
   1 -15   2    3.83    0.29 
   1  15   2    3.98    0.25 
   1  15   2    3.70    0.25 
  -1  15  -2    3.92    0.27 
  -1  15  -2    4.08    0.46 
   1  15   2    4.25    0.43 
   1  15   2    3.91    0.27 
  -1  15  -2    3.66    0.26 
   1  15   2    3.98    0.27 
  -1  15  -2    4.12    0.27 
  -1  15  -2    3.78    0.25 
  -2 -15  -2   39.42    1.94 
  -2 -15  -2   39.97    1.90 
  -2 -15  -2   40.31    1.93 
  -2 -15  -2   42.07    1.98 
   2 -15   2   39.35    1.94 
   2 -15   2   40.04    1.91 
   2 -15   2   41.45    1.93 
   2 -15   2   39.28    2.01 
  -2  15  -2   39.62    1.95 
   2  15   2   38.86    1.88 
  -2  15  -2   36.48    1.87 
   2  15   2   35.19    1.87 
   2  15   2   36.16    2.01 
   2  15   2   40.40    1.86 
   2  15   2   38.87    1.86 
  -2  15  -2   38.95    1.87 
   2  15   2   37.23    1.86 
   2  15   2   39.16    1.88 
  -2  15  -2   41.25    2.20 
   2  15   2   38.55    1.89 
   3 -15   2    3.86    0.31 
   3 -15   2    3.27    0.60 
  -3 -15  -2    3.81    0.30 
   3 -15   2    3.67    0.31 
   3 -15   2    3.52    0.26 
  -3 -15  -2    3.65    0.26 
  -3 -15  -2    3.61    0.30 
   3 -15   2    3.80    0.28 
   3  15   2    2.90    0.23 
  -3  15  -2    2.89    0.41 
   3  15   2    2.95    0.24 
   3  15   2    2.74    0.24 
  -3  15  -2    2.85    0.23 
   3  15   2    2.55    0.22 
   3  15   2    2.81    0.22 
   3  15   2    2.97    0.21 
   3  15   2    2.91    0.23 
  -3  15  -2    2.81    0.24 
  -3  15  -2    3.13    0.30 
  -4 -15  -2   14.65    0.79 
   4 -15   2   13.00    0.73 
   4 -15   2   14.08    0.79 
   4 -15   2   11.57    1.16 
  -4 -15  -2   13.78    0.73 
   4  15   2   13.67    0.71 
  -4  15  -2   14.47    0.72 
   4  15   2   14.15    0.71 
  -4  15  -2   12.46    0.81 
   4  15   2   13.25    0.69 
  -4  15  -2   13.91    0.73 
   4  15   2   14.68    0.71 
   4  15   2   14.41    0.73 
   4  15   2   14.27    0.72 
   5 -15   2    4.27    0.33 
   5 -15   2    3.83    0.27 
  -5 -15  -2    4.17    0.27 
   5 -15   2    3.46    0.60 
  -5 -15  -2    4.30    0.32 
   5  15   2    4.33    0.29 
   5  15   2    3.98    0.27 
   5  15   2    4.07    0.27 
  -5  15  -2    4.14    0.29 
   5  15   2    4.10    0.26 
  -5  15  -2    3.72    0.39 
  -5  15  -2    4.33    0.27 
   6 -15   2    8.82    0.50 
   6 -15   2    8.71    0.44 
  -6 -15  -2    7.65    0.47 
   6 -15   2    7.69    0.77 
   6  15   2    7.84    0.43 
  -6  15  -2    7.83    0.45 
  -6  15  -2    7.71    0.43 
   6  15   2    7.80    0.44 
   6  15   2    8.02    0.42 
   6  15   2    7.52    0.43 
   7 -15   2    6.46    0.38 
   7 -15   2    6.03    0.34 
   7 -15   2    5.55    0.51 
   7  15   2    5.14    0.33 
   7  15   2    6.61    0.34 
   7  15   2    6.35    0.35 
  -7  15  -2    7.26    0.38 
  -7  15  -2    6.77    0.36 
   7 -16  -2    1.28    0.12 
   7 -16  -2    1.25    0.14 
   7 -16  -2    1.07    0.27 
   7 -16  -2    1.24    0.20 
   7  16  -2    1.50    0.11 
   7  16  -2    1.45    0.12 
   7  16  -2    1.52    0.11 
  -7  16   2    1.55    0.13 
  -6 -16   2    2.87    0.25 
   6 -16  -2    2.89    0.22 
   6 -16  -2    3.01    0.24 
   6 -16  -2    3.07    0.26 
   6 -16  -2    2.52    0.50 
   6  16  -2    3.37    0.21 
   6  16  -2    3.56    0.23 
   6  16  -2    3.52    0.22 
   6  16  -2    3.74    0.21 
  -6  16   2    3.79    0.23 
   5 -16  -2    1.21    0.44 
  -5 -16   2    1.57    0.19 
   5 -16  -2    1.58    0.17 
   5 -16  -2    1.63    0.20 
   5  16  -2    1.58    0.15 
   5  16  -2    1.46    0.16 
   5  16  -2    1.53    0.14 
  -5  16   2    1.46    0.16 
   5  16  -2    1.46    0.15 
   5  16  -2    1.67    0.15 
  -5  16   2    1.42    0.14 
   4 -16  -2   11.18    0.65 
   4 -16  -2   11.04    0.60 
   4 -16  -2    9.05    1.01 
  -4 -16   2   11.25    0.60 
  -4 -16   2   11.42    0.66 
   4 -16  -2   10.55    0.58 
   4  16  -2   11.24    0.58 
  -4  16   2   11.30    0.58 
  -4  16   2   10.37    0.82 
  -4  16   2   10.51    0.66 
  -4  16   2   10.28    0.57 
   4  16  -2   11.16    0.58 
   4  16  -2   10.76    0.59 
   4  16  -2   10.31    0.56 
   4  16  -2   10.91    0.56 
   4  16  -2   11.37    0.57 
   3 -16  -2    4.32    0.36 
  -3 -16   2    3.97    0.31 
   3 -16  -2    3.76    0.65 
  -3 -16   2    4.60    0.32 
   3 -16  -2    4.49    0.36 
  -3 -16   2    4.43    0.36 
   3 -16  -2    3.50    0.32 
   3 -16  -2    4.24    0.33 
  -3  16   2    4.60    0.29 
   3  16  -2    4.03    0.27 
   3  16  -2    4.53    0.27 
   3  16  -2    4.47    0.29 
  -3  16   2    4.68    0.29 
   3  16  -2    4.52    0.29 
   3  16  -2    4.62    0.28 
   3  16  -2    4.02    0.28 
  -3  16   2    4.57    0.34 
  -3  16   2    4.64    0.51 
   2 -16  -2    1.05    0.14 
  -2 -16   2    1.13    0.18 
   2 -16  -2    1.27    0.20 
  -2 -16   2    1.21    0.17 
  -2 -16   2    1.28    0.20 
   2 -16  -2    1.10    0.20 
   2 -16  -2    1.10    0.22 
   2 -16  -2    1.05    0.42 
   2  16  -2    1.42    0.14 
   2  16  -2    1.33    0.13 
   2  16  -2    1.50    0.15 
  -2  16   2    1.51    0.15 
  -2  16   2    1.37    0.15 
   2  16  -2    1.46    0.16 
  -2  16   2    1.46    0.14 
  -2  16   2    1.45    0.33 
   1 -16  -2   19.29    1.04 
   1 -16  -2   18.20    1.02 
  -1 -16   2   17.29    1.03 
   1 -16  -2   17.84    0.98 
  -1 -16   2   19.48    1.00 
  -1 -16   2   18.99    1.02 
  -1  16   2   19.88    1.24 
  -1  16   2   20.32    0.99 
  -1  16   2   19.54    0.97 
   1  16  -2   19.81    0.96 
   1  16  -2   19.69    0.97 
   1  16  -2   19.38    0.94 
  -1  16   2   19.26    0.95 
   0 -16  -2    4.47    0.35 
   0 -16   2    4.21    0.33 
   0 -16   2    4.21    0.31 
   0 -16  -2    4.38    0.34 
   0  16   2    4.06    0.28 
   0  16   2    3.71    0.26 
   0  16  -2    3.83    0.27 
   0  16   2    4.12    0.28 
   0  16  -2    3.85    0.28 
   0  16   2    4.14    0.46 
   0  16  -2    4.31    0.48 
   0  16   2    4.38    0.26 
  -1 -16  -2    2.82    0.28 
  -1 -16  -2    3.09    0.30 
   1 -16   2    3.10    0.26 
  -1 -16  -2    3.45    0.30 
   1 -16   2    2.90    0.34 
  -1 -16  -2    3.09    0.25 
   1 -16   2    3.07    0.29 
   1 -16   2    3.29    0.28 
  -1  16  -2    3.27    0.44 
   1  16   2    3.43    0.25 
   1  16   2    3.35    0.24 
  -1  16  -2    3.27    0.23 
   1  16   2    3.36    0.22 
   1  16   2    3.24    0.38 
  -1  16  -2    3.50    0.25 
   2 -16   2    9.13    0.62 
  -2 -16  -2    9.59    0.56 
  -2 -16  -2    9.90    0.58 
   2 -16   2    9.58    0.54 
  -2 -16  -2    9.59    0.59 
   2 -16   2    9.79    0.57 
  -2 -16  -2    9.64    0.53 
   2 -16   2   10.10    0.58 
  -2  16  -2    8.60    0.53 
  -2  16  -2    8.18    0.50 
   2  16   2    9.27    0.49 
  -2  16  -2    9.09    0.51 
   2  16   2    8.33    0.61 
   2  16   2    9.30    0.51 
   2  16   2    9.54    0.53 
   2  16   2    8.88    0.49 
  -2  16  -2    8.55    0.75 
   2  16   2    8.11    0.49 
   3 -16   2    4.85    0.33 
  -3 -16  -2    4.89    0.32 
  -3 -16  -2    4.78    0.35 
   3 -16   2    5.02    0.37 
  -3 -16  -2    4.99    0.38 
   3 -16   2    4.81    0.36 
   3 -16   2    3.99    0.68 
   3 -16   2    4.63    0.34 
   3  16   2    4.73    0.29 
  -3  16  -2    4.63    0.52 
   3  16   2    4.65    0.29 
  -3  16  -2    4.65    0.31 
   3  16   2    4.44    0.30 
   3  16   2    4.66    0.31 
   3  16   2    4.73    0.30 
   3  16   2    4.51    0.28 
  -3  16  -2    4.96    0.31 
  -3  16  -2    4.57    0.36 
   3  16   2    4.51    0.32 
   4 -16   2    2.20    0.55 
   4 -16   2    2.59    0.26 
  -4 -16  -2    2.46    0.21 
   4 -16   2    2.34    0.21 
  -4 -16  -2    2.41    0.25 
   4  16   2    3.04    0.21 
   4  16   2    2.86    0.22 
  -4  16  -2    2.83    0.28 
   4  16   2    3.20    0.23 
   4  16   2    3.12    0.21 
   4  16   2    2.80    0.19 
  -4  16  -2    2.93    0.23 
   4  16   2    3.03    0.22 
  -4  16  -2    3.02    0.22 
   5 -16   2    4.40    0.30 
  -5 -16  -2    5.12    0.31 
  -5 -16  -2    5.14    0.35 
   5 -16   2    5.11    0.36 
   5 -16   2    4.32    0.65 
   5  16   2    4.65    0.30 
   5  16   2    4.74    0.31 
  -5  16  -2    4.92    0.30 
   5  16   2    4.61    0.29 
  -5  16  -2    4.71    0.31 
   5  16   2    4.82    0.29 
   6 -16   2    1.15    0.35 
   6 -16   2    1.25    0.13 
   6 -16   2    1.22    0.17 
  -6 -16  -2    1.20    0.12 
   6  16   2    1.33    0.12 
   6  16   2    1.41    0.13 
   6  16   2    1.59    0.14 
  -6  16  -2    1.37    0.13 
  -6  16  -2    1.54    0.14 
   6  16   2    1.25    0.14 
   6 -17  -2   10.57    0.58 
   6 -17  -2    8.83    0.82 
   6 -17  -2   10.87    0.55 
   6 -17  -2   10.39    0.55 
  -6  17   2   10.86    0.54 
   6  17  -2   10.44    0.53 
   6  17  -2   10.83    0.55 
   6  17  -2   11.18    0.53 
   6  17  -2   10.58    0.53 
  -5 -17   2    0.76    0.14 
   5 -17  -2    0.79    0.12 
   5 -17  -2    0.63    0.33 
   5 -17  -2    0.77    0.16 
   5  17  -2    0.75    0.11 
  -5  17   2    0.53    0.09 
  -5  17   2    0.74    0.10 
   5  17  -2    0.54    0.08 
   5  17  -2    0.56    0.09 
   5  17  -2    0.48    0.08 
  -4 -17   2   14.32    0.75 
   4 -17  -2   14.81    0.80 
   4 -17  -2   11.85    1.16 
  -4 -17   2   14.33    0.81 
   4  17  -2   14.18    0.70 
  -4  17   2   14.55    0.72 
   4  17  -2   13.83    0.71 
   4  17  -2   13.52    0.71 
   4  17  -2   15.30    0.71 
  -4  17   2   14.16    0.98 
   4  17  -2   13.46    0.72 
  -4  17   2   14.56    0.72 
  -3 -17   2    9.70    0.62 
  -3 -17   2    8.98    0.56 
   3 -17  -2    9.36    0.58 
  -3 -17   2   10.56    0.57 
   3 -17  -2   10.62    0.62 
   3 -17  -2    9.14    0.61 
  -3  17   2   10.70    0.55 
   3  17  -2   10.23    0.52 
   3  17  -2    9.14    0.53 
   3  17  -2   10.03    0.54 
   3  17  -2   10.81    0.54 
  -3  17   2   10.22    0.54 
   3  17  -2   10.46    0.52 
  -3  17   2    9.40    0.54 
  -3  17   2   10.43    0.80 
   2 -17  -2   32.40    1.72 
   2 -17  -2   33.31    1.64 
   2 -17  -2   34.47    1.66 
  -2 -17   2   34.94    1.62 
   2 -17  -2   30.45    1.58 
  -2 -17   2   32.01    1.66 
  -2 -17   2   32.67    1.62 
  -2  17   2   32.76    1.58 
  -2  17   2   33.52    1.88 
   2  17  -2   33.07    1.57 
   2  17  -2   32.51    1.55 
  -2  17   2   30.29    1.56 
   2  17  -2   30.70    1.55 
   2  17  -2   32.98    1.58 
   1 -17  -2    6.51    0.72 
   1 -17  -2    6.79    0.43 
  -1 -17   2    8.09    0.48 
   1 -17  -2    7.54    0.48 
  -1 -17   2    7.30    0.45 
   1 -17  -2    7.24    0.49 
  -1  17   2    6.60    0.40 
  -1  17   2    6.80    0.39 
   1  17  -2    7.48    0.42 
   1  17  -2    7.15    0.41 
   1  17  -2    7.14    0.40 
  -1  17   2    7.47    0.65 
  -1  17   2    7.27    0.42 
   0 -17  -2   12.41    0.69 
   0 -17  -2   12.19    0.65 
   0 -17  -2   12.46    0.70 
   0 -17   2   12.38    0.66 
   0 -17   2   11.82    0.68 
   0  17   2   11.34    0.60 
   0  17  -2   11.15    0.62 
   0  17   2   10.33    0.62 
   0  17   2   10.60    0.60 
   0  17  -2   11.59    0.62 
   0  17   2   11.76    0.84 
   0  17   2   11.61    0.62 
   1 -17   2    6.63    0.43 
   1 -17   2    6.20    0.50 
   1 -17   2    6.47    0.43 
   1 -17   2    6.66    0.41 
  -1 -17  -2    6.76    0.44 
  -1 -17  -2    6.54    0.43 
  -1 -17  -2    5.84    0.43 
  -1  17  -2    6.11    0.36 
   1  17   2    6.20    0.36 
   1  17   2    5.97    0.38 
   1  17   2    6.02    0.35 
   1  17   2    5.83    0.52 
  -1  17  -2    6.04    0.37 
   1  17   2    5.92    0.37 
   2 -17   2   15.63    0.84 
  -2 -17  -2   15.39    0.86 
  -2 -17  -2   15.69    0.83 
   2 -17   2   15.68    0.86 
   2 -17   2   15.41    0.92 
   2 -17   2   15.41    0.87 
  -2 -17  -2   15.18    0.89 
  -2 -17  -2   16.07    0.88 
   2  17   2   17.35    0.82 
   2  17   2   16.06    0.80 
   2  17   2   16.60    0.80 
  -2  17  -2   14.91    0.81 
   2  17   2   16.43    0.83 
   2  17   2   16.47    0.79 
  -2  17  -2   16.87    0.82 
   3 -17   2    5.91    0.40 
  -3 -17  -2    6.06    0.43 
  -3 -17  -2    6.29    0.41 
   3 -17   2    5.92    0.38 
  -3 -17  -2    6.29    0.38 
   3 -17   2    6.25    0.42 
   3 -17   2    6.04    0.40 
   3 -17   2    5.05    0.75 
   3  17   2    6.37    0.35 
   3  17   2    5.99    0.35 
   3  17   2    6.54    0.35 
  -3  17  -2    6.52    0.37 
   3  17   2    6.42    0.36 
   3  17   2    5.70    0.35 
  -3  17  -2    5.74    0.39 
  -3  17  -2    5.81    0.36 
   4 -17   2   15.65    1.31 
  -4 -17  -2   17.00    0.92 
  -4 -17  -2   18.45    0.87 
   4 -17   2   19.27    0.92 
   4 -17   2   16.50    0.86 
   4  17   2   16.17    0.83 
   4  17   2   15.08    0.83 
  -4  17  -2   17.50    0.84 
  -4  17  -2   16.23    0.84 
   4  17   2   15.45    0.82 
   4  17   2   16.69    0.83 
   4  17   2   16.65    0.83 
   5 -17   2    2.24    0.48 
  -5 -17  -2    2.51    0.19 
   5 -17   2    2.58    0.23 
  -5 -17  -2    2.42    0.22 
  -5  17  -2    2.53    0.19 
  -5  17  -2    2.68    0.19 
   5  17   2    2.54    0.19 
   5  17   2    2.49    0.19 
   5  17   2    2.47    0.18 
   6 -17   2    5.30    0.31 
   6 -17   2    4.75    0.52 
   6 -17   2    5.43    0.34 
  -6  17  -2    5.06    0.30 
   6  17   2    5.71    0.31 
   6  17   2    5.80    0.30 
  -6  17  -2    6.60    0.38 
   6  17   2    5.57    0.29 
   6 -18  -2    1.30    0.30 
   6  18  -2    1.35    0.15 
  -6  18   2    1.83    0.16 
   5 -18  -2    1.93    0.43 
   5 -18  -2    2.58    0.22 
   5 -18  -2    2.62    0.18 
   5  18  -2    2.43    0.16 
   5  18  -2    2.21    0.18 
  -5  18   2    2.22    0.36 
   5  18  -2    2.15    0.16 
  -5  18   2    2.45    0.17 
   5  18  -2    2.28    0.16 
   4 -18  -2    7.14    0.43 
   4 -18  -2    5.41    0.72 
  -4 -18   2    6.69    0.39 
  -4 -18   2    6.67    0.43 
   4  18  -2    6.13    0.35 
  -4  18   2    6.30    0.36 
  -4  18   2    6.34    0.57 
   4  18  -2    6.39    0.35 
   4  18  -2    5.98    0.36 
  -4  18   2    6.17    0.36 
   4  18  -2    6.93    0.35 
   3 -18  -2    1.78    0.22 
  -3 -18   2    1.77    0.19 
  -3 -18   2    1.63    0.18 
  -3 -18   2    1.64    0.21 
   3 -18  -2    1.73    0.21 
   3  18  -2    2.44    0.17 
  -3  18   2    2.57    0.18 
   3  18  -2    2.42    0.18 
  -3  18   2    2.44    0.37 
   3  18  -2    2.53    0.19 
   3  18  -2    2.32    0.16 
  -3  18   2    2.43    0.18 
  -2 -18   2    1.03    0.18 
   2 -18  -2    1.19    0.20 
   2 -18  -2    1.07    0.14 
  -2 -18   2    1.27    0.16 
   2 -18  -2    1.05    0.20 
   2 -18  -2    1.32    0.19 
  -2 -18   2    1.18    0.17 
   2  18  -2    1.00    0.14 
   2  18  -2    1.11    0.13 
  -2  18   2    1.11    0.29 
  -2  18   2    1.17    0.13 
  -2  18   2    1.19    0.14 
   2  18  -2    1.13    0.14 
   2  18  -2    1.10    0.12 
  -2  18   2    1.11    0.12 
   1 -18  -2    6.25    0.41 
   1 -18  -2    5.74    0.47 
   1 -18  -2    5.85    0.36 
   1 -18  -2    6.47    0.42 
  -1 -18   2    6.23    0.38 
  -1 -18   2    6.45    0.40 
  -1  18   2    5.19    0.34 
   1  18  -2    4.95    0.32 
   1  18  -2    5.27    0.33 
   1  18  -2    5.38    0.34 
  -1  18   2    4.85    0.32 
  -1  18   2    4.61    0.31 
  -1  18   2    4.96    0.52 
   0 -18  -2    0.70    0.13 
   0 -18   2    0.81    0.16 
   0 -18  -2    0.77    0.17 
   0 -18  -2    0.74    0.17 
   0 -18   2    0.81    0.14 
   0 -18   2    0.56    0.11 
   0  18  -2    0.81    0.12 
   0  18  -2    0.83    0.11 
   0  18  -2    0.80    0.13 
   0  18   2    0.76    0.12 
   0  18   2    0.85    0.12 
   0  18   2    0.69    0.12 
   0  18   2    0.83    0.26 
  -1 -18  -2    4.48    0.35 
  -1 -18  -2    4.62    0.34 
  -1 -18  -2    4.52    0.32 
   1 -18   2    4.23    0.32 
   1 -18   2    4.07    0.39 
   1 -18   2    4.59    0.32 
   1 -18   2    4.58    0.34 
   1  18   2    4.21    0.27 
   1  18   2    4.43    0.27 
   1  18   2    4.23    0.42 
  -1  18  -2    4.19    0.27 
   1  18   2    4.19    0.29 
  -1  18  -2    4.58    0.29 
   1  18   2    4.42    0.29 
  -2 -18  -2    4.61    0.35 
  -2 -18  -2    4.02    0.35 
   2 -18   2    4.94    0.35 
   2 -18   2    4.75    0.32 
   2 -18   2    4.30    0.38 
  -2 -18  -2    4.33    0.33 
   2 -18   2    4.50    0.34 
   2  18   2    5.52    0.31 
   2  18   2    5.29    0.28 
  -2  18  -2    5.64    0.32 
   2  18   2    5.31    0.30 
   3 -18   2    8.00    0.44 
   3 -18   2    7.30    0.44 
  -3 -18  -2    7.43    0.48 
   3 -18   2    8.17    0.48 
  -3 -18  -2    7.85    0.46 
   3 -18   2    6.67    0.81 
   3  18   2    6.97    0.39 
   3  18   2    6.68    0.40 
  -3  18  -2    7.73    0.42 
   3  18   2    7.22    0.41 
   3  18   2    7.16    0.40 
  -4 -18  -2    0.44    0.12 
   4 -18   2    0.51    0.13 
   4 -18   2    0.37    0.09 
   4 -18   2    0.37    0.28 
  -4  18  -2    0.53    0.09 
   4  18   2    0.65    0.10 
   4  18   2    0.40    0.08 
   4  18   2    0.41    0.07 
   4  18   2    0.67    0.10 
   5 -18   2    3.14    0.24 
   5 -18   2    2.74    0.45 
   5  18   2    2.56    0.19 
   5  18   2    2.85    0.18 
  -5  18  -2    3.07    0.19 
   5  18   2    2.93    0.19 
   5 -19  -2    4.47    0.54 
   5 -19  -2    5.66    0.33 
  -5  19   2    5.42    0.28 
   5  19  -2    5.28    0.27 
   5  19  -2    4.39    0.28 
   4 -19  -2    9.70    0.92 
   4 -19  -2   11.80    0.64 
  -4 -19   2   11.68    0.60 
   4  19  -2   11.45    0.58 
   4  19  -2   10.82    0.58 
  -4  19   2   11.86    0.78 
   4  19  -2   12.86    0.58 
  -4  19   2   11.91    0.58 
   4  19  -2   11.17    0.57 
  -4  19   2   11.86    0.58 
   3 -19  -2    3.32    0.58 
  -3 -19   2    3.83    0.33 
   3 -19  -2    4.13    0.30 
   3 -19  -2    4.54    0.33 
  -3 -19   2    3.95    0.28 
  -3 -19   2    4.47    0.29 
   3  19  -2    4.01    0.24 
   3  19  -2    4.65    0.26 
  -3  19   2    4.37    0.26 
  -3  19   2    4.83    0.47 
   3  19  -2    4.70    0.27 
   3  19  -2    4.26    0.26 
  -3  19   2    4.51    0.27 
   2 -19  -2   40.41    1.97 
  -2 -19   2   41.02    1.95 
   2 -19  -2   36.25    1.91 
  -2 -19   2   41.02    1.94 
   2 -19  -2   41.27    1.96 
  -2  19   2   42.55    1.91 
  -2  19   2   41.67    2.16 
  -2  19   2   37.24    1.89 
   2  19  -2   39.24    1.91 
   2  19  -2   41.71    1.89 
   2  19  -2   39.10    1.90 
  -1 -19   2    0.88    0.16 
   1 -19  -2    0.84    0.12 
  -1 -19   2    0.86    0.14 
   1 -19  -2    0.92    0.17 
   1 -19  -2    1.06    0.18 
  -1 -19   2    0.90    0.14 
   1  19  -2    0.86    0.12 
   1  19  -2    0.76    0.11 
  -1  19   2    0.76    0.11 
  -1  19   2    1.01    0.27 
  -1  19   2    0.87    0.12 
  -1  19   2    0.76    0.10 
   1  19  -2    0.89    0.13 
   0 -19  -2   22.54    1.17 
   0 -19   2   22.34    1.14 
   0 -19  -2   21.80    1.13 
   0 -19  -2   22.29    1.16 
   0 -19   2   21.93    1.15 
   0  19   2   24.06    1.32 
   0  19   2   21.81    1.09 
   0  19   2   22.92    1.11 
   0  19  -2   22.12    1.10 
   0  19   2   22.23    1.08 
   0  19  -2   22.67    1.10 
   0  19  -2   23.38    1.09 
  -1 -19  -2   -0.06    0.07 
   1 -19   2    0.00    0.07 
   1 -19   2   -0.02    0.08 
  -1 -19  -2    0.01    0.07 
  -1 -19  -2    0.00    0.08 
   1  19   2   -0.03    0.07 
  -1  19  -2   -0.03    0.05 
   1  19   2   -0.02    0.06 
   1  19   2    0.00    0.06 
  -1  19  -2   -0.02    0.06 
   2 -19   2   10.20    0.56 
  -2 -19  -2    9.47    0.56 
  -2 -19  -2    9.93    0.58 
  -2 -19  -2   10.40    0.56 
   2 -19   2    9.36    0.57 
   2 -19   2   10.44    0.58 
   2  19   2    9.56    0.52 
   2  19   2   10.32    0.51 
   2  19   2    9.99    0.53 
  -2  19  -2   10.90    0.54 
   3 -19   2    0.68    0.31 
  -3 -19  -2    0.80    0.19 
   3 -19   2    0.79    0.15 
   3 -19   2    0.77    0.12 
  -3 -19  -2    0.82    0.13 
   3  19   2    0.85    0.11 
   3  19   2    1.01    0.12 
   3  19   2    0.85    0.10 
   3  19   2    1.01    0.11 
  -3  19  -2    1.03    0.12 
  -4 -19  -2    8.20    0.43 
   4 -19   2    6.97    0.41 
   4 -19   2    6.42    0.71 
   4 -19   2    7.59    0.45 
  -4  19  -2    8.95    0.42 
   4  19   2    8.32    0.40 
   4  19   2    7.66    0.40 
  -4 -20   2    0.30    0.08 
   4 -20  -2    0.24    0.09 
   4 -20  -2    0.23    0.26 
  -4  20   2    0.10    0.06 
   3 -20  -2    1.04    0.15 
   3 -20  -2    0.91    0.13 
  -3 -20   2    0.98    0.13 
  -3 -20   2    1.13    0.14 
  -3 -20   2    1.08    0.13 
   3  20  -2    1.22    0.11 
   3  20  -2    1.37    0.11 
  -3  20   2    1.28    0.11 
  -3  20   2    1.18    0.11 
  -3  20   2    1.27    0.25 
  -2 -20   2    1.56    0.16 
   2 -20  -2    1.29    0.17 
   2 -20  -2    1.49    0.18 
  -2 -20   2    1.49    0.15 
  -2 -20   2    1.53    0.17 
  -2  20   2    1.48    0.14 
  -2  20   2    1.39    0.13 
   2  20  -2    1.36    0.12 
   2  20  -2    1.34    0.13 
  -2  20   2    1.39    0.28 
   2  20  -2    1.49    0.14 
  -1 -20   2    7.93    0.46 
   1 -20  -2    7.55    0.47 
  -1 -20   2    7.07    0.42 
  -1 -20   2    7.85    0.45 
   1 -20  -2    7.83    0.47 
   1 -20  -2    7.09    0.42 
   1  20  -2    8.00    0.42 
  -1  20   2    6.99    0.39 
   1  20  -2    8.16    0.42 
  -1  20   2    7.73    0.58 
  -1  20   2    8.18    0.42 
   1  20  -2    7.59    0.40 
   0 -20  -2    1.78    0.20 
   0 -20   2    1.73    0.17 
   0 -20   2    1.73    0.19 
   0 -20  -2    1.70    0.16 
   0 -20  -2    1.85    0.20 
   0  20  -2    1.57    0.14 
   0  20   2    1.67    0.14 
   0  20  -2    1.64    0.15 
   0  20   2    1.68    0.16 
   0  20  -2    1.58    0.14 
   0  20   2    1.71    0.14 
   0  20   2    1.74    0.26 
   1 -20   2    5.10    0.34 
   1 -20   2    4.89    0.32 
  -1 -20  -2    4.80    0.31 
  -1 -20  -2    4.83    0.34 
  -1 -20  -2    4.98    0.33 
  -1  20  -2    5.16    0.28 
   1  20   2    4.90    0.30 
   1  20   2    5.05    0.28 
   1  20   2    4.89    0.28 
  -1  20  -2    5.08    0.30 
  -2 -20  -2    0.20    0.09 
   2 -20   2    0.17    0.07 
  -2 -20  -2    0.16    0.07 
   2 -20   2    0.10    0.07 
  -2 -20  -2    0.19    0.08 
   2 -20   2    0.20    0.08 
  -2  20  -2    0.23    0.08 
   2  20   2    0.19    0.05 
   2  20   2    0.29    0.06 
  -2  20  -2    0.32    0.07 
   2  20   2    0.20    0.07 
   3 -20   2    5.86    0.36 
   3 -20   2    4.74    0.58 
   3 -20   2    5.67    0.34 
  -3 -20  -2    5.95    0.34 
  -3  20  -2    6.75    0.33 
   3  20   2    6.04    0.31 
   3  20   2    6.07    0.32 
  -2 -21   2   14.04    0.67 
  -2 -21   2   12.22    0.63 
   2 -21  -2   12.36    0.65 
   2 -21  -2   12.14    0.63 
   2  21  -2   10.56    0.59 
  -2  21   2   11.63    0.60 
   2  21  -2   11.87    0.62 
  -1 -21   2    2.83    0.20 
   1 -21  -2    2.66    0.21 
  -1 -21   2    2.91    0.22 
   1 -21  -2    2.70    0.21 
  -1  21   2    2.49    0.17 
  -1  21   2    2.55    0.18 
   1  21  -2    2.49    0.17 
   1  21  -2    2.43    0.16 
   1  21  -2    2.51    0.17 
   0 -21   2   11.96    0.61 
   0 -21  -2   10.53    0.58 
   0 -21   2   10.98    0.59 
   0 -21  -2   11.68    0.61 
   0 -21  -2   10.76    0.60 
   0  21  -2   10.33    0.56 
   0  21   2   11.03    0.55 
   0  21  -2   11.60    0.55 
   0  21  -2   11.35    0.56 
   0  21   2   11.25    0.57 
  -1 -21  -2    0.81    0.12 
   1 -21   2    0.77    0.11 
  -1 -21  -2    0.73    0.11 
  -1 -21  -2    0.80    0.14 
   1 -21   2    0.72    0.12 
  -1  21  -2    0.80    0.09 
  -1  21  -2    0.89    0.11 
   1  21   2    0.83    0.09 
   1  21   2    0.73    0.08 
   1  21   2    0.81    0.10 
   2 -21   2    8.42    0.49 
   2  21   2    9.44    0.47 
  -2  21  -2   10.17    0.48 
  10   0  -3    1.41    0.14 
  10   0  -3    1.50    0.13 
  10   0  -3    1.39    0.12 
   9   0  -3    1.43    0.16 
   9   0  -3    1.44    0.14 
   9   0  -3    1.45    0.15 
  -9   0   3    1.23    0.16 
   8   0  -3    4.66    0.31 
  -8   0   3    4.54    0.32 
   8   0  -3    4.45    0.29 
   8   0  -3    4.40    0.27 
   8   0  -3    4.88    0.28 
  -7   0   3    3.07    0.24 
   7   0  -3    3.23    0.21 
   7   0  -3    3.57    0.23 
   7   0  -3    3.40    0.24 
   7   0  -3    3.28    0.22 
   7   0  -3    3.06    0.22 
   6   0  -3    9.26    0.50 
   6   0  -3    9.74    0.51 
   6   0  -3    9.86    0.49 
   6   0  -3    9.15    0.50 
   6   0  -3    9.42    0.49 
   6   0  -3   10.18    0.52 
   5   0  -3    0.40    0.10 
   4   0  -3    4.79    0.30 
  -4   0   3    4.83    0.29 
  -3   0   3   39.42    1.92 
   3   0  -3   42.47    1.94 
  -2   0   3    7.46    0.35 
  -2   0   3    6.72    0.39 
   2   0  -3    7.49    0.37 
  -2   0   3    6.50    0.33 
   2   0  -3    6.48    0.38 
   1   0  -3  339.81   14.86 
   1   0  -3  292.10   14.82 
  -1   0   3  301.77   14.84 
   1   0  -3  338.94   18.64 
   1   0  -3  330.70   15.13 
   0   0  -3   -0.07    0.05 
   0   0  -3   -0.06    0.02 
  -1   0  -3  130.05    5.97 
  -1   0  -3  116.75    5.99 
  -2   0  -3   17.20    0.86 
  -2   0  -3   16.94    0.86 
  -3   0  -3  183.86    8.80 
  -3   0  -3  187.30   13.32 
  -3   0  -3  182.08    8.72 
  -4   0  -3   36.90    1.87 
  -4   0  -3   38.83    1.87 
  -4   0  -3   38.92    1.89 
   5   0   3   30.57    1.49 
  -5   0  -3   31.89    1.56 
   5   0   3   30.32    1.48 
   5   0   3   30.31    1.52 
  -5   0  -3   31.72    1.60 
   5   0   3   30.64    1.48 
   5   0   3   31.16    1.49 
  -5   0  -3   31.64    1.58 
   6   0   3    8.16    0.47 
   6   0   3    8.67    0.47 
   6   0   3    8.25    0.46 
   6   0   3    8.03    0.46 
   6   0   3    9.18    0.51 
   6   0   3    7.87    0.47 
   7   0   3   18.91    0.94 
   7   0   3   17.78    0.94 
   7   0   3   18.46    0.94 
   7   0   3   19.03    0.95 
  -8   0  -3    1.22    0.15 
   8   0   3    1.19    0.17 
   8   0   3    1.13    0.15 
   8   0   3    1.25    0.17 
   8   0   3    1.32    0.15 
   9   0   3   18.25    0.89 
  -9   0  -3   16.41    0.92 
   9   0   3   18.85    0.90 
   9   0   3   17.58    0.89 
   9   0   3   17.96    0.89 
  10   0   3    1.17    0.14 
  10   0   3    1.20    0.17 
  10   0   3    1.49    0.15 
  10  -1  -3    0.26    0.07 
  10  -1  -3    0.19    0.07 
  10  -1  -3    0.28    0.07 
 -10   1   3    0.33    0.08 
  10   1  -3    0.46    0.07 
  10   1  -3    0.30    0.08 
  10   1  -3    0.35    0.07 
   9  -1  -3   47.71    2.20 
   9  -1  -3   47.38    2.18 
   9  -1  -3   45.76    2.20 
  -9  -1   3   42.83    2.23 
   9   1  -3   47.70    2.21 
   9   1  -3   44.85    2.17 
  -9   1   3   45.70    2.26 
   9   1  -3   48.12    2.18 
   9   1  -3   47.02    2.19 
   8  -1  -3    3.21    0.22 
   8  -1  -3    3.22    0.23 
  -8  -1   3    3.06    0.26 
   8  -1  -3    3.21    0.24 
   8  -1  -3    3.56    0.26 
   8   1  -3    3.81    0.26 
   8   1  -3    3.67    0.23 
   8   1  -3    3.52    0.23 
   8   1  -3    3.51    0.24 
  -8   1   3    3.62    0.28 
   7  -1  -3   66.13    2.90 
   7  -1  -3   64.15    2.90 
   7  -1  -3   59.57    2.91 
   7  -1  -3   63.52    2.92 
   7  -1  -3   65.52    2.93 
   7  -1  -3   66.37    2.94 
   7   1  -3   58.49    2.91 
  -7   1   3   58.46    2.95 
   7   1  -3   61.31    2.90 
   7   1  -3   61.77    2.93 
   7   1  -3   58.74    2.91 
   7   1  -3   62.23    2.90 
   6  -1  -3    6.75    0.38 
   6  -1  -3    5.75    0.36 
   6  -1  -3    6.52    0.37 
   6  -1  -3    6.44    0.37 
   6  -1  -3    6.65    0.35 
   6  -1  -3    6.33    0.37 
   6  -1  -3    6.53    0.35 
   6   1  -3    6.85    0.38 
   6   1  -3    6.48    0.36 
   6   1  -3    6.91    0.36 
  -6   1   3    6.53    0.38 
   6   1  -3    6.76    0.37 
   6   1  -3    6.88    0.36 
   6   1  -3    6.95    0.37 
   5  -1  -3  113.62    5.12 
   5   1  -3  112.45    5.12 
  -5   1   3  102.19    5.06 
  -4  -1   3    5.74    0.33 
   4  -1  -3    6.06    0.35 
  -4   1   3    5.85    0.35 
   4   1  -3    5.84    0.35 
  -3  -1   3  177.91    8.44 
   3  -1  -3  183.98    8.39 
  -3  -1   3  161.69    8.40 
   3   1  -3  181.26    8.43 
  -3   1   3  179.14    9.54 
  -2  -1   3    6.08    0.29 
  -2  -1   3    5.68    0.34 
   2  -1  -3    5.42    0.34 
  -2  -1   3    5.91    0.30 
   2  -1  -3    6.17    0.32 
   2   1  -3    5.73    0.29 
  -2   1   3    6.19    0.31 
  -2   1   3    5.03    0.34 
   2   1  -3    6.16    0.32 
   1  -1  -3  156.99    7.90 
   1  -1  -3  171.94   10.87 
   1  -1  -3  159.04    7.69 
  -1  -1   3  158.69    7.74 
   1   1  -3  181.15    7.81 
   1   1  -3  173.80    7.70 
   1   1  -3  161.73    7.87 
   1   1  -3  156.15    9.37 
   0  -1  -3   16.90    0.83 
   0  -1  -3   17.21    0.80 
   0   1  -3   16.03    0.83 
   0   1  -3   16.31    0.80 
   0   1  -3   15.94    0.77 
  -1  -1  -3   58.50    2.97 
  -1  -1  -3   63.77    2.90 
  -1   1  -3   60.77    2.91 
  -1   1  -3   64.99    2.90 
  -2  -1  -3   34.99    1.59 
  -2  -1  -3   33.37    1.57 
  -2  -1  -3   28.79    1.51 
  -2   1  -3   33.04    1.59 
  -2   1  -3   32.64    1.57 
  -2   1  -3   32.98    1.58 
  -3  -1  -3    1.59    0.15 
  -3  -1  -3    1.58    0.17 
  -3   1  -3    1.62    0.17 
  -3   1  -3    1.59    0.16 
  -3   1  -3    1.69    0.17 
  -4  -1  -3    0.36    0.11 
  -4  -1  -3    0.28    0.09 
  -4  -1  -3    0.32    0.09 
  -4   1  -3    0.33    0.10 
  -4   1  -3    0.30    0.09 
  -4   1  -3    0.32    0.10 
  -5  -1  -3    8.42    0.50 
  -5  -1  -3    8.49    0.54 
   5  -1   3    8.26    0.49 
   5  -1   3    8.14    0.45 
   5  -1   3    8.22    0.45 
  -5  -1  -3    8.42    0.55 
   5  -1   3    8.60    0.46 
   5  -1   3    8.25    0.46 
  -5   1  -3    8.68    0.54 
  -5   1  -3    9.24    0.54 
   5   1   3    8.29    0.45 
   5   1   3    8.74    0.45 
   5   1   3    8.66    0.46 
   5   1   3    8.30    0.49 
   5   1   3    8.51    0.46 
   6  -1   3    3.01    0.22 
   6  -1   3    2.87    0.22 
   6  -1   3    2.91    0.25 
   6  -1   3    3.09    0.22 
   6  -1   3    3.26    0.23 
   6  -1   3    3.05    0.22 
   6   1   3    3.39    0.23 
   6   1   3    3.55    0.23 
   6   1   3    3.33    0.23 
   6   1   3    3.18    0.22 
   6   1   3    3.23    0.23 
   7  -1   3    1.47    0.17 
   7  -1   3    1.40    0.16 
   7  -1   3    1.65    0.18 
   7  -1   3    1.51    0.16 
   7   1   3    1.19    0.15 
   7   1   3    1.38    0.17 
   7   1   3    1.25    0.16 
   7   1   3    1.34    0.15 
   8  -1   3    1.11    0.16 
   8  -1   3    1.19    0.15 
   8  -1   3    1.14    0.17 
   8  -1   3    1.03    0.15 
   8   1   3    1.34    0.16 
  -8   1  -3    1.16    0.16 
   8   1   3    1.24    0.16 
   8   1   3    1.37    0.17 
   8   1   3    1.28    0.15 
   9  -1   3    3.48    0.23 
   9  -1   3    3.55    0.24 
   9  -1   3    3.22    0.23 
   9  -1   3    3.53    0.25 
  -9  -1  -3    3.16    0.24 
   9   1   3    3.19    0.24 
   9   1   3    2.98    0.23 
   9   1   3    3.26    0.23 
  -9   1  -3    2.93    0.25 
   9   1   3    3.27    0.23 
  10  -1   3    1.24    0.13 
  10  -1   3    1.38    0.15 
  10   1   3    1.22    0.15 
  10  -2  -3    0.12    0.07 
  10  -2  -3    0.03    0.05 
  10  -2  -3    0.08    0.05 
  10   2  -3    0.06    0.06 
 -10   2   3    0.05    0.05 
  10   2  -3    0.05    0.05 
  10   2  -3    0.07    0.05 
   9  -2  -3    7.98    0.45 
   9  -2  -3    8.24    0.45 
   9  -2  -3    8.19    0.43 
  -9  -2   3    7.46    0.46 
   9   2  -3    7.57    0.42 
   9   2  -3    8.05    0.42 
  -9   2   3    8.17    0.50 
   9   2  -3    7.51    0.43 
   9   2  -3    7.94    0.45 
   8  -2  -3   11.46    0.63 
   8  -2  -3   12.20    0.64 
   8  -2  -3   11.52    0.65 
   8  -2  -3   12.73    0.65 
   8  -2  -3   12.26    0.62 
   8  -2  -3   12.77    0.62 
   8  -2  -3   12.28    0.65 
   8   2  -3   12.06    0.62 
  -8   2   3   12.46    0.70 
   8   2  -3   12.61    0.62 
   8   2  -3   11.60    0.64 
   8   2  -3   11.51    0.63 
   7  -2  -3    7.80    0.39 
   7  -2  -3    6.58    0.39 
   7  -2  -3    7.17    0.38 
   7  -2  -3    7.25    0.41 
   7  -2  -3    7.91    0.42 
   7  -2  -3    7.17    0.42 
   7  -2  -3    7.30    0.41 
   7   2  -3    7.10    0.38 
   7   2  -3    6.78    0.41 
   7   2  -3    7.03    0.39 
   7   2  -3    6.29    0.38 
  -7   2   3    6.84    0.43 
   7   2  -3    6.59    0.39 
   6  -2  -3   14.35    0.69 
   6  -2  -3   13.61    0.66 
   6  -2  -3   12.90    0.69 
   6  -2  -3   13.51    0.68 
   6  -2  -3   13.95    0.69 
   6  -2  -3   14.19    0.66 
   6  -2  -3   13.49    0.68 
   6  -2  -3   12.52    0.67 
  -6   2   3   13.65    0.71 
   6   2  -3   12.13    0.66 
   6   2  -3   13.39    0.66 
   6   2  -3   14.10    0.67 
   6   2  -3   13.50    0.69 
   6   2  -3   12.97    0.67 
   6   2  -3   13.24    0.68 
   6   2  -3   12.60    0.67 
   5  -2  -3    8.25    0.49 
  -5   2   3    8.02    0.45 
   5   2  -3    9.02    0.50 
  -5   2   3    8.40    0.49 
   4  -2  -3   16.87    0.86 
  -4   2   3   16.71    0.86 
   4   2  -3   16.91    0.86 
   3  -2  -3   96.88    4.50 
  -3  -2   3   95.13    5.41 
   3  -2  -3   96.76    4.48 
  -3  -2   3   88.71    4.50 
   3   2  -3   99.04    4.48 
  -3   2   3  102.03    4.54 
  -2  -2   3   43.84    2.09 
   2  -2  -3   44.69    2.05 
   2  -2  -3   38.55    2.08 
  -2   2   3   46.24    2.06 
   2   2  -3   45.23    2.05 
   1  -2  -3  111.28    5.31 
   1  -2  -3  102.40    5.39 
   1   2  -3  115.60    5.19 
  -1   2   3  120.73    8.68 
   1   2  -3  119.24    5.40 
   1   2  -3  109.72    5.43 
   1   2  -3  107.13    5.19 
   1   2  -3  115.39    5.29 
   0  -2  -3   49.93    2.28 
   0  -2  -3   48.04    2.25 
   0  -2   3   46.17    2.24 
   0   2  -3   47.52    2.31 
   0   2  -3   48.10    2.28 
   0   2  -3   48.17    2.25 
  -1  -2  -3  188.18    9.12 
  -1  -2  -3  194.13    9.07 
  -1   2  -3  181.30    9.17 
  -1   2  -3  185.98    8.98 
  -1   2  -3  200.95    9.11 
   2  -2   3   33.54    1.64 
  -2  -2  -3   37.85    1.70 
  -2  -2  -3   36.71    1.69 
  -2   2  -3   33.90    1.71 
  -2   2  -3   34.21    1.69 
  -2   2  -3   34.55    1.68 
  -3  -2  -3   72.65    3.57 
  -3  -2  -3   70.74    3.47 
  -3   2  -3   77.60    3.49 
  -3   2  -3   72.98    3.47 
  -3   2  -3   73.05    3.46 
  -4  -2  -3   31.59    1.51 
  -4  -2  -3   32.25    1.51 
  -4  -2  -3   32.92    1.47 
  -4   2  -3   29.02    1.51 
  -4   2  -3   27.80    1.49 
  -4   2  -3   28.44    1.50 
  -4   2  -3   26.97    1.43 
  -5  -2  -3   57.10    2.93 
   5  -2   3   55.09    2.59 
   5  -2   3   53.46    2.61 
  -5  -2  -3   57.69    2.71 
  -5  -2  -3   59.67    2.65 
   5  -2   3   56.38    2.60 
   5  -2   3   53.96    2.64 
   5  -2   3   55.86    2.60 
   5  -2   3   54.01    2.59 
   5   2   3   52.34    2.59 
   5   2   3   53.50    2.59 
   5   2   3   56.28    2.60 
  -5   2  -3   54.05    2.69 
   5   2   3   55.93    2.59 
  -5   2  -3   54.25    2.61 
   5   2   3   53.10    2.61 
  -5   2  -3   58.00    2.71 
   6  -2   3   15.68    0.82 
   6  -2   3   15.31    0.86 
   6  -2   3   15.70    0.82 
   6  -2   3   15.17    0.82 
   6  -2   3   14.96    0.82 
   6  -2   3   15.68    0.81 
   6   2   3   17.47    0.82 
   6   2   3   17.02    0.83 
   6   2   3   16.66    0.82 
   6   2   3   16.58    0.83 
   6   2   3   17.13    0.82 
   7  -2   3   57.87    2.88 
   7  -2   3   59.32    2.84 
   7  -2   3   60.28    2.83 
   7  -2   3   60.47    2.83 
   7  -2   3   62.22    2.84 
   7   2   3   58.35    2.83 
   7   2   3   60.06    2.84 
   7   2   3   60.55    2.83 
  -7   2  -3   58.82    2.88 
   7   2   3   60.73    2.82 
   8  -2   3   12.47    0.69 
   8  -2   3   12.38    0.68 
   8  -2   3   12.67    0.69 
   8  -2   3   12.84    0.70 
   8   2   3   13.71    0.69 
   8   2   3   13.59    0.70 
   8   2   3   13.46    0.69 
   8   2   3   13.23    0.69 
  -8   2  -3   13.11    0.74 
   9  -2   3   14.65    0.73 
   9  -2   3   13.63    0.72 
   9  -2   3   13.64    0.72 
   9  -2   3   14.06    0.72 
   9   2   3   14.96    0.73 
   9   2   3   13.81    0.72 
  -9   2  -3   13.50    0.77 
   9   2   3   15.07    0.72 
   9   2   3   13.83    0.72 
  10  -3  -3    0.16    0.06 
  10  -3  -3    0.11    0.05 
  10  -3  -3    0.15    0.07 
  10   3  -3    0.12    0.06 
  10   3  -3    0.07    0.05 
 -10   3   3    0.13    0.06 
   9  -3  -3   42.59    2.02 
   9  -3  -3   44.12    2.02 
   9  -3  -3   39.30    2.01 
   9  -3  -3   45.45    2.00 
   9   3  -3   41.15    1.99 
   9   3  -3   37.71    2.00 
   9   3  -3   45.59    2.00 
  -9   3   3   44.01    2.10 
   9   3  -3   42.45    2.02 
  -9   3   3   42.15    2.03 
   8  -3  -3   12.42    0.69 
   8  -3  -3   12.59    0.71 
   8  -3  -3   13.61    0.70 
   8  -3  -3   14.04    0.68 
   8  -3  -3   12.48    0.69 
   8  -3  -3   13.67    0.71 
   8  -3  -3   12.80    0.68 
  -8   3   3   13.83    0.77 
   8   3  -3   14.36    0.68 
   8   3  -3   13.67    0.67 
   8   3  -3   12.27    0.67 
   8   3  -3   13.91    0.70 
   7  -3  -3   38.68    1.91 
   7  -3  -3   38.94    1.89 
   7  -3  -3   41.04    1.92 
   7  -3  -3   41.35    1.89 
   7  -3  -3   40.21    1.92 
   7  -3  -3   38.54    1.93 
   7  -3  -3   38.75    1.91 
   7   3  -3   42.04    1.90 
   7   3  -3   41.88    1.90 
   7   3  -3   38.07    1.90 
   7   3  -3   39.05    1.90 
   7   3  -3   41.22    1.92 
  -7   3   3   41.29    1.97 
   6  -3  -3    8.01    0.40 
   6  -3  -3    7.23    0.41 
   6  -3  -3    7.75    0.42 
   6  -3  -3    7.69    0.42 
   6  -3  -3    7.42    0.43 
   6  -3  -3    8.19    0.43 
   6  -3  -3    7.84    0.40 
   6  -3  -3    8.26    0.43 
   6   3  -3    7.34    0.42 
   6   3  -3    7.61    0.40 
   6   3  -3    7.15    0.41 
   6   3  -3    7.42    0.40 
   6   3  -3    6.87    0.40 
   6   3  -3    6.91    0.40 
  -6   3   3    7.43    0.45 
   5  -3  -3  158.68    7.27 
  -5   3   3  150.52    7.36 
  -5   3   3  156.47    7.28 
   5   3  -3  159.99    7.27 
   4  -3  -3   27.67    1.33 
   4   3  -3   27.97    1.33 
  -4   3   3   25.40    1.30 
  -4   3   3   26.83    1.33 
   3  -3  -3   86.11    4.06 
   3  -3  -3   90.74    4.04 
  -3   3   3   86.04    4.04 
   3   3  -3   83.43    4.03 
   2  -3  -3   11.02    0.64 
   2  -3  -3   11.62    0.56 
   2  -3  -3   11.23    0.56 
  -2  -3   3   12.31    0.64 
   2  -3  -3   12.51    0.60 
   2  -3  -3   11.18    0.60 
  -2   3   3   12.82    0.61 
   2   3  -3   12.52    0.60 
   1  -3  -3   93.74    4.71 
   1  -3  -3  100.89    4.76 
  -1   3   3  108.09    4.81 
   1   3  -3   94.14    4.69 
   1   3  -3  104.23    7.79 
   0  -3   3    8.64    0.45 
   0  -3  -3    9.06    0.51 
   0  -3  -3    8.77    0.48 
   0   3  -3    9.71    0.52 
   0   3  -3    9.60    0.46 
   0   3  -3    9.83    0.49 
  -1  -3  -3   15.60    0.77 
  -1  -3  -3   14.87    0.78 
   1  -3   3   15.27    0.71 
  -1   3  -3   15.38    0.75 
  -1   3  -3   15.10    0.77 
  -1   3  -3   15.26    0.80 
  -2  -3  -3    5.34    0.33 
   2  -3   3    4.94    0.28 
   2  -3   3    4.94    0.25 
  -2  -3  -3    5.09    0.31 
  -2   3  -3    4.68    0.30 
  -2   3  -3    4.75    0.33 
  -2   3  -3    4.89    0.31 
  -3  -3  -3   12.41    0.71 
  -3  -3  -3   12.94    0.68 
  -3   3  -3   13.54    0.73 
  -3   3  -3   13.21    0.71 
  -3   3  -3   13.16    0.70 
  -4  -3  -3    0.99    0.15 
  -4   3  -3    0.88    0.15 
  -4   3  -3    0.76    0.13 
  -4   3  -3    0.84    0.14 
   5  -3   3    0.58    0.11 
   5  -3   3    0.55    0.09 
  -5  -3  -3    0.59    0.14 
   5  -3   3    0.60    0.10 
   5  -3   3    0.65    0.10 
   5  -3   3    0.59    0.09 
   5  -3   3    0.69    0.10 
  -5  -3  -3    0.75    0.10 
   5   3   3    0.62    0.10 
   5   3   3    0.58    0.09 
  -5   3  -3    0.51    0.13 
   5   3   3    0.62    0.09 
   5   3   3    0.61    0.09 
  -5   3  -3    0.63    0.14 
   5   3   3    0.55    0.10 
   5   3   3    0.64    0.09 
   6  -3   3    4.96    0.32 
   6  -3   3    5.36    0.33 
   6  -3   3    5.11    0.32 
   6  -3   3    5.21    0.33 
   6  -3   3    4.90    0.36 
   6  -3   3    5.09    0.32 
   6   3   3    5.60    0.33 
   6   3   3    5.72    0.32 
   6   3   3    4.37    0.32 
   6   3   3    5.62    0.33 
   6   3   3    5.59    0.33 
   7  -3   3    6.91    0.42 
   7  -3   3    6.94    0.42 
   7  -3   3    7.11    0.42 
   7  -3   3    7.21    0.43 
   7  -3   3    6.81    0.47 
   7   3   3    7.43    0.42 
  -7   3  -3    7.24    0.47 
   7   3   3    7.55    0.42 
   7   3   3    7.48    0.43 
   7   3   3    7.22    0.42 
   8  -3   3    5.49    0.34 
   8  -3   3    5.04    0.33 
   8  -3   3    5.32    0.33 
   8  -3   3    5.23    0.34 
   8   3   3    4.82    0.32 
  -8   3  -3    4.90    0.37 
   8   3   3    5.01    0.32 
   8   3   3    5.12    0.33 
   8   3   3    4.64    0.32 
   9  -3   3   15.17    0.78 
   9  -3   3   15.45    0.78 
   9  -3   3   15.35    0.77 
   9  -3   3   15.24    0.77 
   9   3   3   14.65    0.76 
  -9   3  -3   14.56    0.77 
   9   3   3   15.83    0.78 
   9   3   3   15.35    0.76 
   9   3   3   15.22    0.77 
  -9   3  -3   15.19    0.83 
  10  -4  -3    0.50    0.08 
  10  -4  -3    0.38    0.08 
  10   4  -3    0.36    0.07 
  10   4  -3    0.49    0.07 
 -10   4   3    0.41    0.09 
   9  -4  -3    2.27    0.18 
   9  -4  -3    2.17    0.20 
   9  -4  -3    2.10    0.19 
   9  -4  -3    2.07    0.19 
   9  -4  -3    2.16    0.20 
  -9   4   3    2.73    0.21 
   9   4  -3    2.57    0.18 
  -9   4   3    2.54    0.25 
   9   4  -3    2.57    0.18 
   9   4  -3    2.52    0.20 
   8  -4  -3    0.65    0.10 
   8  -4  -3    0.63    0.13 
   8  -4  -3    0.83    0.13 
   8  -4  -3    0.61    0.11 
   8  -4  -3    0.67    0.12 
   8  -4  -3    0.70    0.12 
   8   4  -3    0.76    0.10 
  -8   4   3    0.71    0.13 
   8   4  -3    0.80    0.13 
   8   4  -3    0.83    0.13 
   8   4  -3    0.95    0.12 
  -8   4   3    0.73    0.16 
   7  -4  -3    0.68    0.11 
   7  -4  -3    0.60    0.12 
   7  -4  -3    0.81    0.12 
   7  -4  -3    0.68    0.11 
   7  -4  -3    0.56    0.09 
   7  -4  -3    0.66    0.10 
  -7   4   3    0.76    0.12 
   7   4  -3    0.58    0.09 
   7   4  -3    0.64    0.09 
   7   4  -3    0.58    0.09 
  -7   4   3    0.75    0.15 
   6  -4  -3    8.96    0.52 
   6  -4  -3    8.93    0.50 
   6  -4  -3    9.37    0.50 
   6  -4  -3    9.52    0.50 
   6  -4  -3    9.54    0.48 
   6  -4  -3    9.48    0.48 
   6  -4  -3    9.15    0.50 
   6   4  -3    9.20    0.49 
  -6   4   3    9.97    0.55 
   6   4  -3    9.37    0.48 
   6   4  -3    9.21    0.50 
   6   4  -3    9.44    0.50 
   6   4  -3    9.68    0.48 
   5  -4  -3    4.21    0.29 
  -5   4   3    3.94    0.30 
   5   4  -3    3.76    0.29 
  -5   4   3    3.68    0.27 
   4  -4  -3   14.00    0.72 
  -4   4   3   13.21    0.73 
   4   4  -3   13.52    0.72 
  -4   4   3   13.43    0.70 
   3  -4  -3   45.58    2.21 
   3  -4  -3   48.83    2.23 
  -3   4   3   47.00    2.24 
   3   4  -3   46.75    2.23 
   2  -4  -3   42.39    2.06 
   2  -4  -3   40.42    2.01 
  -2  -4   3   48.98    2.15 
   2  -4  -3   40.40    2.09 
  -2   4   3   45.21    2.07 
   1  -4  -3   13.75    0.74 
   1   4  -3   14.96    0.71 
   1   4  -3   13.95    0.69 
   1   4  -3   13.33    0.72 
  -1   4   3   14.08    0.71 
   0  -4  -3    1.79    0.17 
   0   4  -3    2.10    0.18 
   0   4  -3    2.10    0.13 
   0   4  -3    2.14    0.16 
   1  -4   3   78.69    3.99 
  -1  -4  -3   88.93    4.10 
  -1   4  -3   86.80    4.05 
  -1   4  -3   90.54    4.09 
  -1   4  -3   84.45    4.03 
   2  -4   3    6.86    0.35 
  -2  -4  -3    7.11    0.42 
  -2  -4  -3    6.94    0.41 
   2  -4   3    6.84    0.39 
  -2   4  -3    7.20    0.42 
  -2   4  -3    7.07    0.40 
  -2   4  -3    7.53    0.45 
  -3  -4  -3   50.51    2.40 
  -3  -4  -3   49.70    2.35 
  -3   4  -3   48.65    2.34 
  -3   4  -3   48.74    2.38 
  -3   4  -3   49.42    2.37 
  -3   4  -3   49.53    2.42 
  -4  -4  -3    7.36    0.43 
  -4  -4  -3    7.19    0.48 
  -4   4  -3    7.34    0.47 
  -4   4  -3    7.40    0.47 
  -4   4  -3    7.69    0.51 
   5  -4   3   52.49    2.53 
   5  -4   3   52.46    2.49 
  -5  -4  -3   53.20    2.50 
   5  -4   3   50.97    2.48 
   5  -4   3   52.26    2.48 
   5  -4   3   51.20    2.50 
   5  -4   3   52.61    2.48 
   5  -4   3   50.19    2.81 
   5  -4   3   53.36    2.51 
   5   4   3   53.65    2.49 
   5   4   3   55.03    2.49 
   5   4   3   54.74    2.49 
   5   4   3   52.75    2.49 
   5   4   3   52.55    2.48 
  -5   4  -3   53.49    2.63 
   5   4   3   54.10    2.48 
   6  -4   3    8.28    0.45 
   6  -4   3    8.29    0.45 
   6  -4   3    8.33    0.50 
   6  -4   3    8.39    0.46 
   6  -4   3    8.81    0.46 
   6  -4   3    8.36    0.46 
   6   4   3    7.81    0.44 
   6   4   3    7.77    0.45 
   6   4   3    7.54    0.45 
   6   4   3    7.42    0.44 
  -6   4  -3    7.82    0.50 
   6   4   3    7.73    0.45 
   7  -4   3   32.14    1.55 
   7  -4   3   31.71    1.61 
   7  -4   3   31.63    1.55 
   7  -4   3   31.41    1.54 
   7  -4   3   31.67    1.56 
   7   4   3   32.83    1.54 
   7   4   3   31.44    1.55 
   7   4   3   32.34    1.56 
  -7   4  -3   32.56    1.62 
   7   4   3   30.49    1.54 
   8  -4   3    0.36    0.10 
   8  -4   3    0.56    0.12 
   8  -4   3    0.56    0.12 
   8  -4   3    0.49    0.14 
   8  -4   3    0.53    0.11 
  -8   4  -3    0.69    0.15 
   8   4   3    0.68    0.12 
   8   4   3    0.58    0.10 
   8   4   3    0.77    0.13 
  -8   4  -3    0.65    0.12 
   8   4   3    0.82    0.12 
   9  -4   3   21.67    1.02 
   9  -4   3   21.28    1.03 
   9  -4   3   22.56    1.02 
   9  -4   3   22.11    1.03 
   9   4   3   20.06    1.01 
  -9   4  -3   20.49    1.08 
  -9   4  -3   19.60    1.02 
  -9   4  -3   17.48    1.05 
   9   4   3   21.07    1.01 
   9   4   3   20.42    1.02 
  10  -5  -3    1.00    0.11 
  10  -5  -3    0.98    0.11 
 -10   5   3    0.70    0.10 
 -10   5   3    0.78    0.11 
  10   5  -3    0.66    0.09 
   9  -5  -3   18.35    0.90 
   9  -5  -3   18.33    0.88 
   9  -5  -3   17.32    0.90 
   9  -5  -3   16.87    0.92 
   9  -5  -3   17.80    0.90 
   9   5  -3   19.02    0.88 
  -9   5   3   19.18    0.93 
   9   5  -3   17.40    0.89 
   9   5  -3   17.91    0.88 
  -9   5   3   18.02    0.98 
   8  -5  -3    0.82    0.15 
   8  -5  -3    0.85    0.11 
   8  -5  -3    0.83    0.14 
   8  -5  -3    0.81    0.13 
   8  -5  -3    0.83    0.12 
   8  -5  -3    0.80    0.13 
   8   5  -3    0.51    0.10 
   8   5  -3    0.76    0.11 
   8   5  -3    0.64    0.10 
  -8   5   3    0.69    0.13 
  -8   5   3    0.66    0.16 
   8   5  -3    0.70    0.10 
   7  -5  -3   54.14    2.64 
   7  -5  -3   55.36    2.66 
   7  -5  -3   56.72    2.64 
   7  -5  -3   54.83    2.64 
   7  -5  -3   57.12    2.61 
   7  -5  -3   58.34    2.64 
   7   5  -3   57.50    2.62 
   7   5  -3   55.01    2.62 
   7   5  -3   54.89    2.61 
   7   5  -3   55.05    2.63 
  -7   5   3   52.63    2.64 
  -7   5   3   58.17    2.72 
   6  -5  -3    1.53    0.14 
   6  -5  -3    1.64    0.17 
   6  -5  -3    1.22    0.29 
   6  -5  -3    1.65    0.13 
   6  -5  -3    1.82    0.13 
   6  -5  -3    1.66    0.15 
   6  -5  -3    1.75    0.15 
   6   5  -3    1.64    0.15 
   6   5  -3    1.52    0.14 
   6   5  -3    1.76    0.14 
  -6   5   3    1.46    0.15 
   6   5  -3    1.52    0.14 
   6   5  -3    1.56    0.13 
   6   5  -3    1.34    0.16 
  -6   5   3    1.46    0.15 
  -6   5   3    1.57    0.19 
   5  -5  -3   58.58    2.68 
   5  -5  -3   59.72    2.70 
   5  -5  -3   58.77    2.73 
   5  -5  -3   58.54    2.77 
   5  -5  -3   59.01    2.70 
   5   5  -3   55.30    2.68 
   5   5  -3   54.91    2.69 
  -5   5   3   57.75    2.75 
  -5   5   3   58.31    2.79 
   5   5  -3   54.58    2.67 
  -4   5   3    0.06    0.06 
  -4   5   3    0.02    0.05 
   3  -5  -3  271.46   12.97 
   3  -5  -3  261.24   12.86 
  -3   5   3  290.86   13.08 
   2  -5  -3   19.92    1.03 
   2  -5  -3   18.69    0.98 
  -2   5   3   20.67    1.00 
   1  -5  -3   74.08    3.49 
  -1   5   3   68.90    3.45 
   1   5  -3   77.77    3.46 
   1   5  -3   75.57    3.46 
  -1   5   3   78.83    3.46 
   1   5  -3   67.20    3.57 
   0  -5  -3   28.59    1.39 
   0   5  -3   28.41    1.36 
   0   5  -3   27.45    1.32 
   0   5  -3   28.98    1.37 
   0   5  -3   28.31    1.40 
   0   5   3   25.84    1.33 
  -1  -5  -3   17.30    0.90 
   1  -5   3   15.53    0.87 
  -1   5  -3   18.68    0.90 
  -1   5  -3   17.66    0.93 
  -1   5  -3   18.09    0.86 
  -2  -5  -3   15.33    0.81 
   2  -5   3   13.76    0.77 
  -2  -5  -3   15.75    0.80 
  -2   5  -3   15.47    0.80 
  -2   5  -3   15.19    0.84 
  -2   5  -3   15.61    0.79 
  -3  -5  -3    4.03    0.29 
  -3  -5  -3    3.82    0.26 
   3  -5   3    3.67    0.20 
  -3   5  -3    3.35    0.27 
  -3   5  -3    3.46    0.30 
  -3   5  -3    3.32    0.25 
  -3   5  -3    3.47    0.26 
  -4  -5  -3   10.42    0.57 
  -4  -5  -3    9.94    0.62 
  -4   5  -3   10.31    0.58 
  -4   5  -3   10.81    0.66 
  -4   5  -3   10.12    0.60 
  -4   5  -3   10.16    0.61 
   5  -5   3    0.12    0.06 
   5  -5   3    0.10    0.06 
   5  -5   3    0.09    0.15 
   5  -5   3    0.07    0.06 
   5  -5   3    0.08    0.06 
   5  -5   3    0.09    0.06 
   5  -5   3    0.21    0.08 
  -5  -5  -3    0.12    0.05 
  -5   5  -3    0.14    0.07 
  -5   5  -3    0.08    0.08 
   5   5   3    0.07    0.06 
   5   5   3    0.09    0.05 
   5   5   3    0.17    0.06 
  -5   5  -3    0.07    0.07 
   5   5   3    0.07    0.06 
   5   5   3    0.09    0.07 
   6  -5   3    8.54    0.46 
   6  -5   3    7.75    0.44 
   6  -5   3    8.20    0.46 
   6  -5   3    8.81    0.49 
   6  -5   3    7.81    0.45 
   6  -5   3    8.12    0.51 
   6  -5   3    8.25    0.47 
   6   5   3    7.73    0.44 
   6   5   3    7.87    0.45 
  -6   5  -3    7.51    0.46 
   6   5   3    7.66    0.45 
   6   5   3    7.80    0.44 
  -6   5  -3    8.63    0.52 
   6   5   3    7.80    0.45 
   7  -5   3    0.18    0.09 
   7  -5   3    0.27    0.10 
   7  -5   3    0.21    0.08 
   7  -5   3    0.39    0.10 
   7  -5   3    0.28    0.13 
   7   5   3    0.44    0.10 
   7   5   3    0.30    0.09 
   7   5   3    0.38    0.10 
   7   5   3    0.33    0.08 
  -7   5  -3    0.34    0.10 
   7   5   3    0.31    0.09 
  -7   5  -3    0.38    0.12 
   8  -5   3    0.75    0.12 
   8  -5   3    0.69    0.12 
   8  -5   3    0.58    0.11 
   8  -5   3    0.61    0.15 
   8   5   3    0.75    0.12 
  -8   5  -3    0.89    0.16 
   8   5   3    0.75    0.13 
   8   5   3    0.83    0.13 
   8   5   3    0.73    0.12 
  -8   5  -3    0.81    0.13 
   9  -5   3    3.54    0.23 
   9  -5   3    3.61    0.23 
   9  -5   3    3.32    0.21 
   9  -5   3    3.60    0.24 
   9   5   3    3.21    0.22 
   9   5   3    3.13    0.21 
  -9   5  -3    3.24    0.23 
   9   5   3    3.13    0.21 
  -9   5  -3    2.89    0.22 
   9   5   3    2.74    0.21 
  -9   5  -3    3.12    0.26 
  10  -6  -3    1.63    0.14 
  10  -6  -3    1.92    0.14 
 -10   6   3    1.90    0.14 
 -10   6   3    2.07    0.16 
  10   6  -3    1.85    0.13 
   9  -6  -3    1.00    0.13 
   9  -6  -3    1.11    0.14 
   9  -6  -3    1.23    0.14 
   9  -6  -3    1.06    0.15 
  -9   6   3    1.05    0.14 
   9   6  -3    1.01    0.12 
  -9   6   3    0.94    0.17 
   9   6  -3    0.91    0.12 
   9   6  -3    0.83    0.13 
   8  -6  -3    1.16    0.15 
   8  -6  -3    1.18    0.14 
   8  -6  -3    1.32    0.14 
   8  -6  -3    1.22    0.15 
   8  -6  -3    1.17    0.15 
   8  -6  -3    1.04    0.16 
  -8   6   3    1.13    0.19 
  -8   6   3    1.21    0.16 
   8   6  -3    1.06    0.14 
   8   6  -3    1.23    0.13 
   8   6  -3    1.27    0.14 
   8   6  -3    1.12    0.14 
   7  -6  -3    6.65    0.37 
   7  -6  -3    6.32    0.37 
   7  -6  -3    6.19    0.34 
   7  -6  -3    6.12    0.36 
   7  -6  -3    6.24    0.39 
   7  -6  -3    6.24    0.36 
   7   6  -3    5.63    0.35 
  -7   6   3    5.57    0.35 
   7   6  -3    5.95    0.35 
  -7   6   3    5.75    0.37 
   7   6  -3    5.84    0.36 
   7   6  -3    6.21    0.34 
   7   6  -3    5.89    0.35 
  -7   6   3    5.88    0.43 
   6  -6  -3    3.48    0.26 
   6  -6  -3    3.53    0.22 
   6  -6  -3    3.66    0.24 
   6  -6  -3    3.61    0.24 
   6  -6  -3    3.37    0.24 
  -6   6   3    3.24    0.25 
  -6   6   3    3.40    0.24 
  -6   6   3    3.51    0.23 
   6   6  -3    3.30    0.23 
   6   6  -3    3.50    0.23 
  -6   6   3    3.57    0.29 
   6   6  -3    3.51    0.24 
   6   6  -3    3.61    0.22 
   6   6  -3    3.48    0.22 
   5  -6  -3    3.84    0.22 
   5  -6  -3    3.25    0.44 
   5  -6  -3    3.49    0.25 
   5  -6  -3    3.84    0.24 
   5  -6  -3    3.64    0.23 
  -5   6   3    3.94    0.27 
  -5   6   3    3.58    0.24 
   5   6  -3    3.57    0.22 
  -5   6   3    4.25    0.35 
   5   6  -3    3.91    0.25 
   5   6  -3    3.57    0.23 
  -5   6   3    3.98    0.29 
   5   6  -3    3.66    0.24 
   5   6  -3    3.56    0.23 
   5   6  -3    3.60    0.22 
   4  -6  -3    6.72    0.34 
   4  -6  -3    6.26    0.40 
  -4   6   3    6.12    0.42 
  -4   6   3    6.65    0.40 
  -3   6   3    1.85    0.17 
  -3   6   3    1.77    0.18 
   2  -6  -3   24.41    1.24 
  -2   6   3   26.10    1.24 
  -2   6   3   24.26    1.25 
   1  -6  -3  140.87    6.69 
  -1   6   3  135.05    6.37 
  -1   6   3  131.78    6.46 
   1   6  -3  141.47    6.58 
   0  -6  -3    4.99    0.33 
   0   6  -3    4.22    0.32 
   0   6   3    4.11    0.27 
   0   6  -3    4.81    0.30 
   0   6  -3    4.40    0.25 
   0   6  -3    4.93    0.30 
  -1  -6  -3   93.09    4.16 
   1  -6   3   75.79    4.11 
  -1   6  -3   94.02    4.13 
  -1   6  -3   85.65    4.13 
  -1   6  -3   89.21    4.09 
  -1   6  -3   90.40    4.18 
   2  -6   3    3.10    0.23 
  -2  -6  -3    3.20    0.25 
  -2   6  -3    3.11    0.23 
  -2   6  -3    3.26    0.28 
  -2   6  -3    3.06    0.24 
   3  -6   3   64.54    2.96 
  -3  -6  -3   67.69    3.02 
  -3  -6  -3   68.85    3.07 
  -3   6  -3   57.77    3.08 
  -3   6  -3   61.88    3.02 
  -3   6  -3   61.51    3.00 
  -3   6  -3   61.57    3.03 
  -4  -6  -3    4.20    0.34 
  -4  -6  -3    4.20    0.28 
   4  -6   3    3.94    0.28 
  -4   6  -3    4.25    0.30 
  -4   6  -3    3.84    0.31 
  -4   6  -3    4.14    0.37 
   4   6   3    3.89    0.25 
  -4   6  -3    3.95    0.31 
   4   6   3    3.85    0.26 
   5  -6   3   52.42    2.57 
   5  -6   3   53.74    2.62 
  -5  -6  -3   53.02    2.58 
   5  -6   3   53.60    2.60 
   5  -6   3   54.22    2.57 
   5  -6   3   53.67    2.57 
   5  -6   3   53.01    2.58 
   5  -6   3   52.70    2.56 
   5   6   3   55.77    2.57 
  -5   6  -3   54.60    2.76 
   5   6   3   55.77    2.56 
   5   6   3   57.13    2.58 
  -5   6  -3   53.13    2.58 
   5   6   3   54.31    2.56 
   5   6   3   55.29    2.59 
   5   6   3   58.30    2.58 
  -5   6  -3   57.63    2.65 
   6  -6   3   10.62    0.60 
   6  -6   3   10.76    0.58 
   6  -6   3   10.96    0.59 
   6  -6   3   11.37    0.62 
   6  -6   3   11.30    0.59 
   6  -6   3   10.87    0.64 
   6  -6   3   10.95    0.59 
   6   6   3   11.18    0.58 
   6   6   3   11.14    0.59 
   6   6   3   10.75    0.59 
   6   6   3   10.19    0.56 
  -6   6  -3   11.27    0.67 
   6   6   3   11.02    0.59 
   6   6   3   11.58    0.63 
  -6   6  -3   10.38    0.60 
   7  -6   3   22.45    1.13 
   7  -6   3   23.79    1.14 
   7  -6   3   22.84    1.12 
   7  -6   3   22.78    1.19 
   7  -6   3   23.42    1.13 
   7   6   3   22.72    1.13 
   7   6   3   23.39    1.12 
   7   6   3   22.10    1.12 
  -7   6  -3   22.19    1.14 
  -7   6  -3   21.96    1.21 
   7   6   3   21.97    1.11 
   7   6   3   22.20    1.12 
   8  -6   3    5.82    0.36 
   8  -6   3    5.81    0.35 
   8  -6   3    6.09    0.34 
   8  -6   3    6.43    0.36 
   8  -6   3    6.02    0.40 
  -8   6  -3    5.24    0.40 
   8   6   3    5.10    0.34 
   8   6   3    5.29    0.33 
  -8   6  -3    5.30    0.35 
   8   6   3    5.24    0.34 
   9  -6   3    8.34    0.44 
   9  -6   3    8.06    0.45 
   9  -6   3    8.11    0.45 
   9  -6   3    8.38    0.46 
  -9   6  -3    8.31    0.46 
   9   6   3    8.70    0.45 
  -9   6  -3    9.14    0.47 
   9   6   3    8.64    0.44 
   9   6   3    8.48    0.45 
  10  -7  -3    1.35    0.12 
 -10   7   3    1.64    0.13 
   9  -7  -3    8.87    0.52 
   9  -7  -3    9.24    0.50 
   9  -7  -3    8.06    0.48 
   9  -7  -3    8.65    0.50 
   9   7  -3   10.20    0.48 
   9   7  -3    9.09    0.48 
   9   7  -3    9.60    0.48 
  -9   7   3   10.07    0.50 
  -9   7   3    9.79    0.52 
   8  -7  -3    0.75    0.15 
   8  -7  -3    0.68    0.12 
   8  -7  -3    0.71    0.12 
   8  -7  -3    0.74    0.12 
  -8   7   3    0.85    0.18 
   8   7  -3    0.85    0.13 
   8   7  -3    0.83    0.12 
  -8   7   3    0.90    0.14 
   8   7  -3    0.93    0.12 
   7  -7  -3   80.01    3.62 
   7  -7  -3   79.02    3.65 
   7  -7  -3   78.03    3.64 
   7  -7  -3   77.34    3.65 
   7  -7  -3   77.10    3.66 
   7  -7  -3   75.68    3.68 
  -7   7   3   74.97    3.63 
   7   7  -3   75.99    3.64 
   7   7  -3   80.33    3.63 
  -7   7   3   77.83    3.67 
   7   7  -3   79.11    3.63 
  -7   7   3   80.73    3.75 
   7   7  -3   76.51    3.65 
   6  -7  -3    1.32    0.14 
   6  -7  -3    1.17    0.15 
   6  -7  -3    0.82    0.30 
   6  -7  -3    1.24    0.13 
   6  -7  -3    1.13    0.13 
   6  -7  -3    1.28    0.12 
  -6   7   3    1.07    0.12 
   6   7  -3    0.98    0.12 
  -6   7   3    0.98    0.14 
   6   7  -3    1.05    0.13 
   6   7  -3    0.97    0.12 
   6   7  -3    1.09    0.13 
   6   7  -3    0.93    0.12 
  -6   7   3    1.07    0.18 
   5  -7  -3   19.36    1.01 
   5  -7  -3   19.62    0.96 
   5  -7  -3   19.95    0.98 
   5  -7  -3   19.26    0.98 
   5  -7  -3   18.75    1.33 
  -5   7   3   19.78    1.00 
   5   7  -3   20.26    0.97 
  -5   7   3   20.11    1.00 
   5   7  -3   20.26    0.97 
   5   7  -3   20.46    0.98 
  -5   7   3   18.95    0.97 
   5   7  -3   21.11    1.00 
   5   7  -3   20.72    0.98 
   5   7  -3   20.56    1.00 
  -5   7   3   20.65    1.05 
   4  -7  -3    9.19    0.47 
   4  -7  -3    8.52    0.52 
  -4   7   3    8.23    0.54 
  -4   7   3    8.74    0.51 
   3  -7  -3   55.42    2.54 
  -3   7   3   55.29    2.57 
  -3   7   3   49.12    2.53 
   2  -7  -3    1.94    0.19 
  -2   7   3    2.35    0.20 
  -2   7   3    2.20    0.20 
   1  -7  -3   42.43    2.22 
   1  -7  -3   41.47    2.18 
   1   7  -3   48.17    2.14 
  -1   7   3   47.08    2.17 
  -1   7   3   47.19    2.18 
   0  -7   3    2.48    0.29 
   0  -7  -3    2.62    0.23 
   0   7  -3    2.23    0.18 
   0   7  -3    2.04    0.15 
   0   7  -3    2.11    0.19 
   0   7   3    2.01    0.16 
  -1  -7  -3   57.73    2.60 
   1  -7   3   49.01    2.55 
  -1   7  -3   51.27    2.61 
  -1   7  -3   57.01    2.57 
  -1   7  -3   53.89    2.56 
  -1   7  -3   51.82    2.52 
  -2  -7  -3    3.43    0.26 
   2  -7   3    3.09    0.24 
  -2   7  -3    2.83    0.25 
  -2   7  -3    2.95    0.25 
  -2   7  -3    2.78    0.22 
  -2   7  -3    2.99    0.29 
   3  -7   3   29.68    1.40 
  -3  -7  -3   29.10    1.49 
  -3  -7  -3   29.95    1.45 
  -3   7  -3   28.24    1.43 
  -3   7  -3   27.96    1.46 
  -3   7  -3   29.30    1.54 
  -3   7  -3   27.81    1.44 
   4  -7   3   21.51    1.09 
  -4  -7  -3   22.87    1.10 
   4  -7   3   21.02    1.04 
   4  -7   3   21.82    1.06 
   4  -7   3   21.42    1.07 
  -4   7  -3   21.20    1.06 
   4   7   3   20.62    1.03 
  -4   7  -3   21.16    1.22 
   4   7   3   21.54    1.07 
   4   7   3   21.30    1.05 
  -4   7  -3   20.42    1.13 
   4   7   3   20.38    1.04 
  -4   7  -3   22.75    1.12 
   4   7   3   21.02    1.05 
   5  -7   3    9.25    0.54 
   5  -7   3    9.31    0.56 
   5  -7   3    8.99    0.50 
   5  -7   3    9.32    0.52 
   5  -7   3    8.59    0.51 
   5   7   3    9.23    0.50 
  -5   7  -3   10.56    0.60 
   5   7   3    9.99    0.52 
   5   7   3    9.91    0.52 
  -5   7  -3    9.43    0.53 
   5   7   3    9.28    0.50 
   5   7   3    9.62    0.52 
   6  -7   3    7.90    0.46 
   6  -7   3    7.39    0.48 
   6  -7   3    7.39    0.44 
   6  -7   3    7.66    0.42 
   6  -7   3    7.57    0.43 
   6  -7   3    7.55    0.41 
   6  -7   3    7.39    0.43 
   6  -7   3    6.41    0.66 
   6   7   3    7.12    0.42 
  -6   7  -3    7.47    0.50 
   6   7   3    7.16    0.41 
   6   7   3    7.47    0.43 
   6   7   3    7.42    0.43 
  -6   7  -3    7.13    0.44 
   6   7   3    6.77    0.40 
   7  -7   3    0.40    0.09 
   7  -7   3    0.52    0.11 
   7  -7   3    0.43    0.11 
   7  -7   3    0.48    0.14 
   7  -7   3    0.52    0.11 
  -7   7  -3    0.74    0.14 
   7   7   3    0.70    0.12 
   7   7   3    0.79    0.12 
   7   7   3    0.62    0.11 
   8  -7   3    1.80    0.18 
   8  -7   3    1.90    0.22 
   8  -7   3    1.90    0.19 
   8  -7   3    1.91    0.19 
   8  -7   3    1.68    0.16 
   8   7   3    2.06    0.18 
  -8   7  -3    2.13    0.23 
   8   7   3    2.03    0.16 
  -8   7  -3    2.21    0.19 
   8   7   3    2.22    0.18 
  -8   7  -3    2.22    0.20 
   9  -7   3    6.46    0.35 
   9  -7   3    6.05    0.35 
   9  -7   3    6.20    0.34 
   9  -7   3    6.46    0.36 
  -9   7  -3    6.36    0.36 
   9   7   3    6.00    0.34 
  -9   7  -3    6.64    0.36 
   9   7   3    6.14    0.34 
   9  -8  -3    4.79    0.31 
   9  -8  -3    4.85    0.29 
   9  -8  -3    4.89    0.28 
  -9   8   3    4.42    0.34 
   9   8  -3    4.54    0.27 
  -9   8   3    4.82    0.28 
   9   8  -3    4.62    0.27 
   9   8  -3    3.93    0.26 
  -9   8   3    4.56    0.30 
   8  -8  -3    1.74    0.16 
   8  -8  -3    1.80    0.17 
   8  -8  -3    1.86    0.17 
   8  -8  -3    1.75    0.19 
   8   8  -3    1.56    0.18 
  -8   8   3    1.70    0.18 
   8   8  -3    1.77    0.16 
   8   8  -3    1.71    0.15 
   8   8  -3    1.65    0.16 
   7  -8  -3    0.32    0.08 
   7  -8  -3    0.39    0.11 
   7  -8  -3    0.25    0.10 
   7  -8  -3    0.31    0.22 
   7  -8  -3    0.36    0.09 
   7  -8  -3    0.28    0.09 
   7   8  -3    0.43    0.10 
   7   8  -3    0.51    0.10 
  -7   8   3    0.36    0.08 
   7   8  -3    0.36    0.09 
   7   8  -3    0.45    0.10 
  -7   8   3    0.36    0.10 
  -7   8   3    0.39    0.13 
   6  -8  -3   13.76    0.76 
   6  -8  -3   14.59    0.71 
   6  -8  -3   14.42    0.74 
   6  -8  -3   14.23    0.73 
  -6   8   3   14.21    0.75 
  -6   8   3   14.32    0.82 
   6   8  -3   13.72    0.74 
  -6   8   3   13.56    0.72 
   6   8  -3   14.09    0.71 
   6   8  -3   14.50    0.74 
   6   8  -3   14.75    0.72 
   6   8  -3   14.52    0.73 
   5  -8  -3    3.47    0.52 
   5  -8  -3    3.82    0.29 
   5  -8  -3    4.19    0.25 
   5  -8  -3    4.22    0.27 
   5  -8  -3    4.04    0.26 
   5  -8  -3    4.10    0.29 
  -5   8   3    4.02    0.26 
  -5   8   3    4.48    0.33 
   5   8  -3    4.26    0.25 
  -5   8   3    4.26    0.28 
   5   8  -3    4.45    0.27 
   5   8  -3    4.45    0.27 
   5   8  -3    4.45    0.28 
   5   8  -3    4.36    0.25 
   5   8  -3    4.33    0.28 
   4  -8  -3    3.76    0.23 
   4  -8  -3    4.18    0.27 
  -4  -8   3    3.71    0.31 
   4  -8  -3    3.92    0.27 
   4   8  -3    4.15    0.24 
  -4   8   3    3.97    0.27 
   4   8  -3    4.19    0.25 
  -4   8   3    4.13    0.25 
   4   8  -3    4.25    0.24 
  -4   8   3    4.11    0.26 
   4   8  -3    4.31    0.25 
   4   8  -3    4.47    0.26 
  -4   8   3    4.25    0.35 
   3  -8  -3   54.55    2.53 
  -3  -8   3   53.59    2.48 
  -3   8   3   48.66    2.50 
  -3   8   3   52.60    2.56 
  -3   8   3   53.49    2.55 
   2  -8  -3   13.07    0.73 
  -2  -8   3   13.61    0.69 
  -2   8   3   12.91    0.73 
  -2   8   3   13.77    0.74 
  -1  -8   3   26.55    1.34 
   1  -8  -3   24.48    1.37 
   1  -8  -3   26.75    1.43 
  -1   8   3   28.61    1.38 
   1   8  -3   29.72    1.32 
  -1   8   3   28.45    1.36 
   0  -8  -3   20.08    1.06 
   0  -8  -3   18.96    0.98 
   0   8  -3   19.78    0.99 
   0   8  -3   18.57    0.95 
   0   8   3   19.75    0.96 
   1  -8   3   50.16    2.60 
  -1  -8  -3   55.86    2.57 
  -1  -8  -3   57.66    2.66 
  -1   8  -3   54.36    2.62 
  -1   8  -3   51.72    2.56 
  -1   8  -3   56.27    2.62 
   2  -8   3   30.66    1.48 
  -2  -8  -3   32.10    1.43 
  -2  -8  -3   31.68    1.52 
  -2   8  -3   28.44    1.50 
  -2   8  -3   28.10    1.49 
  -2   8  -3   26.68    1.45 
   3  -8   3   41.60    1.93 
  -3  -8  -3   40.83    1.98 
  -3   8  -3   38.76    2.06 
  -3   8  -3   39.18    1.96 
  -3   8  -3   39.34    1.98 
  -3   8  -3   39.40    1.95 
   4  -8   3   16.27    0.82 
   4  -8   3   16.65    0.83 
   4  -8   3   16.72    0.86 
   4  -8   3   16.23    0.81 
  -4  -8  -3   17.50    0.88 
  -4   8  -3   16.40    0.82 
  -4   8  -3   15.65    0.99 
   4   8   3   14.46    0.79 
   4   8   3   15.51    0.81 
   4   8   3   16.56    0.83 
   4   8   3   15.52    0.79 
   4   8   3   16.10    0.80 
   4   8   3   15.17    0.81 
   4   8   3   15.80    0.81 
   4   8   3   16.34    0.82 
  -4   8  -3   15.42    0.79 
  -4   8  -3   17.31    0.89 
   5  -8   3   58.12    2.72 
   5  -8   3   55.31    2.70 
   5  -8   3   58.83    2.77 
   5  -8   3   57.97    2.73 
  -5   8  -3   57.59    2.72 
  -5   8  -3   58.64    2.80 
   5   8   3   58.39    2.71 
   5   8   3   55.92    2.69 
   5   8   3   56.52    2.70 
   5   8   3   58.36    2.71 
   5   8   3   57.43    2.69 
   5   8   3   55.11    2.67 
   6  -8   3    6.39    0.45 
   6  -8   3    6.33    0.43 
   6  -8   3    6.44    0.40 
   6  -8   3    6.57    0.41 
   6  -8   3    6.56    0.39 
   6  -8   3    6.20    0.41 
   6   8   3    7.45    0.41 
  -6   8  -3    7.44    0.49 
   6   8   3    7.30    0.41 
   6   8   3    6.78    0.39 
   6   8   3    7.10    0.41 
  -6   8  -3    7.31    0.43 
   6   8   3    7.06    0.39 
   7  -8   3   39.07    1.83 
   7  -8   3   38.88    1.83 
   7  -8   3   37.31    1.80 
   7  -8   3   38.71    1.81 
   7  -8   3   38.49    1.89 
   7   8   3   36.63    1.82 
   7   8   3   37.94    1.82 
   7   8   3   37.96    1.82 
  -7   8  -3   38.90    1.92 
  -7   8  -3   38.40    1.84 
   7   8   3   36.01    1.79 
   7   8   3   35.05    1.79 
   8  -8   3   10.30    0.55 
   8  -8   3   10.67    0.62 
   8  -8   3   10.57    0.57 
   8  -8   3   10.76    0.57 
   8  -8   3    9.35    0.55 
  -8   8  -3   11.58    0.59 
   8   8   3   10.74    0.56 
   8   8   3   10.98    0.57 
  -8   8  -3   11.22    0.59 
  -8   8  -3   10.81    0.64 
   8   8   3   10.19    0.56 
   9  -8   3   15.10    0.73 
   9  -8   3   14.90    0.72 
  -9   8  -3   14.56    0.73 
  -9   8  -3   13.41    0.72 
   9  -9  -3   26.55    1.31 
   9  -9  -3   26.98    1.33 
   9  -9  -3   26.93    1.30 
   9   9  -3   27.73    1.29 
   9   9  -3   27.36    1.29 
  -9   9   3   28.29    1.32 
   9   9  -3   26.23    1.29 
  -9   9   3   27.27    1.30 
   8  -9  -3    6.21    0.41 
   8  -9  -3    5.89    0.37 
   8  -9  -3    6.46    0.39 
   8   9  -3    6.48    0.36 
   8   9  -3    6.15    0.37 
  -8   9   3    7.01    0.39 
  -8   9   3    6.81    0.40 
   8   9  -3    7.04    0.37 
   8   9  -3    6.64    0.37 
  -8   9   3    6.19    0.45 
   7  -9  -3   19.36    0.94 
   7  -9  -3   18.70    0.97 
   7  -9  -3   18.92    0.93 
   7  -9  -3   18.92    0.95 
  -7   9   3   18.58    0.96 
   7   9  -3   18.33    0.94 
   7   9  -3   18.31    0.93 
   7   9  -3   18.92    0.92 
  -7   9   3   17.24    0.92 
   7   9  -3   17.90    0.91 
   6  -9  -3    4.85    0.36 
   6  -9  -3    5.42    0.34 
   6  -9  -3    5.17    0.33 
   6  -9  -3    5.45    0.36 
  -6   9   3    5.12    0.32 
  -6   9   3    5.71    0.41 
   6   9  -3    5.96    0.35 
   6   9  -3    5.31    0.32 
  -6   9   3    5.68    0.36 
   6   9  -3    5.52    0.34 
   6   9  -3    5.67    0.34 
   6   9  -3    5.93    0.33 
   5  -9  -3   37.94    1.78 
   5  -9  -3   37.97    1.75 
   5  -9  -3   35.85    1.79 
   5  -9  -3   38.30    1.75 
   5  -9  -3   33.26    2.18 
  -5   9   3   34.15    1.74 
   5   9  -3   37.90    1.76 
   5   9  -3   37.47    1.74 
   5   9  -3   36.73    1.73 
  -5   9   3   35.43    1.82 
   5   9  -3   36.27    1.73 
   5   9  -3   37.00    1.74 
   5   9  -3   36.55    1.76 
  -5   9   3   36.44    1.76 
   4  -9  -3    0.49    0.11 
   4  -9  -3    0.54    0.12 
   4  -9  -3    0.74    0.09 
   4  -9  -3    0.79    0.12 
  -4  -9   3    0.71    0.10 
   4   9  -3    0.63    0.09 
  -4   9   3    0.49    0.11 
  -4   9   3    0.60    0.13 
   4   9  -3    0.59    0.08 
   4   9  -3    0.69    0.09 
  -4   9   3    0.48    0.08 
   4   9  -3    0.47    0.09 
   4   9  -3    0.64    0.10 
   4   9  -3    0.58    0.11 
   4   9  -3    0.60    0.09 
   3  -9  -3   16.44    0.87 
  -3  -9   3   16.45    0.83 
  -3   9   3   15.78    0.90 
  -2  -9   3    4.23    0.28 
   2  -9  -3    4.10    0.31 
  -2   9   3    3.95    0.31 
  -2   9   3    4.04    0.31 
   1  -9  -3   83.81    3.95 
   1  -9  -3   75.31    3.82 
   1  -9  -3   77.82    3.87 
  -1  -9   3   84.25    3.83 
   1   9  -3   86.41    3.79 
  -1   9   3   81.37    3.84 
   0  -9   3    3.12    0.23 
   0  -9  -3    3.36    0.31 
   0  -9  -3    3.45    0.24 
   0   9   3    3.16    0.21 
   0   9  -3    3.25    0.24 
  -1  -9  -3   20.43    1.06 
   1  -9   3   19.14    1.00 
  -1  -9  -3   19.13    0.95 
  -1   9  -3   19.16    0.99 
  -1   9  -3   17.48    0.99 
  -1   9  -3   17.17    0.94 
  -2  -9  -3    8.01    0.45 
   2  -9   3    8.26    0.50 
  -2  -9  -3    8.73    0.54 
  -2   9  -3    7.56    0.50 
  -2   9  -3    7.76    0.50 
  -2   9  -3    7.31    0.47 
   3  -9   3   17.84    0.91 
   3  -9   3   17.71    0.94 
  -3  -9  -3   19.16    0.92 
  -3  -9  -3   18.72    1.00 
   3  -9   3   19.90    0.95 
  -3   9  -3   17.02    0.97 
   3   9   3   18.60    0.91 
   3   9   3   17.95    0.88 
   3   9   3   17.36    0.90 
  -3   9  -3   18.01    0.91 
  -3   9  -3   17.90    0.90 
  -3   9  -3   18.00    1.00 
  -3   9  -3   17.63    0.95 
  -3   9  -3   18.02    0.89 
   3   9   3   18.56    0.89 
   3   9   3   17.56    0.90 
   3   9   3   18.25    0.90 
   3   9   3   18.30    0.93 
   4  -9   3    0.47    0.09 
   4  -9   3    0.42    0.10 
  -4  -9  -3    0.37    0.11 
   4  -9   3    0.49    0.12 
   4  -9   3    0.49    0.27 
   4  -9   3    0.40    0.08 
   4   9   3    0.23    0.07 
   4   9   3    0.26    0.07 
   4   9   3    0.30    0.08 
  -4   9  -3    0.23    0.07 
   4   9   3    0.30    0.10 
  -4   9  -3    0.36    0.09 
   4   9   3    0.24    0.08 
   4   9   3    0.25    0.06 
   4   9   3    0.26    0.08 
  -4   9  -3    0.37    0.12 
  -4   9  -3    0.28    0.09 
   5  -9   3    0.81    0.12 
   5  -9   3    0.98    0.13 
   5  -9   3    0.64    0.30 
   5  -9   3    1.06    0.15 
   5  -9   3    0.94    0.17 
   5   9   3    0.83    0.13 
   5   9   3    0.85    0.13 
   5   9   3    0.80    0.12 
  -5   9  -3    0.88    0.17 
   5   9   3    0.93    0.11 
   5   9   3    0.77    0.14 
  -5   9  -3    0.82    0.11 
  -5   9  -3    0.83    0.14 
   5   9   3    0.73    0.12 
   6  -9   3    1.24    0.14 
   6  -9   3    1.22    0.15 
   6  -9   3    1.25    0.19 
   6  -9   3    0.92    0.35 
   6  -9   3    1.21    0.16 
   6  -9   3    1.32    0.16 
   6   9   3    1.29    0.17 
  -6   9  -3    1.24    0.20 
   6   9   3    1.16    0.14 
   6   9   3    1.21    0.14 
   6   9   3    1.25    0.15 
  -6   9  -3    1.32    0.17 
   7  -9   3    1.99    0.23 
   7  -9   3    2.01    0.19 
   7  -9   3    2.01    0.19 
  -7   9  -3    1.98    0.19 
   7   9   3    1.78    0.17 
   7   9   3    2.01    0.19 
  -7   9  -3    2.02    0.20 
   7   9   3    2.05    0.19 
   7   9   3    2.00    0.19 
  -7   9  -3    1.93    0.23 
   8  -9   3    0.97    0.17 
   8  -9   3    0.93    0.13 
   8  -9   3    0.86    0.13 
  -8   9  -3    0.69    0.13 
  -8   9  -3    0.74    0.12 
  -8   9  -3    0.61    0.14 
   8   9   3    0.54    0.10 
   8   9   3    0.64    0.11 
   8   9   3    0.79    0.12 
   9  -9   3    3.41    0.25 
  -9   9  -3    2.80    0.19 
   9 -10  -3    0.95    0.13 
   9 -10  -3    0.92    0.11 
  -9  10   3    0.93    0.11 
   9  10  -3    1.02    0.10 
  -9  10   3    1.01    0.11 
   9  10  -3    1.03    0.10 
   9  10  -3    0.94    0.10 
   8 -10  -3    3.49    0.27 
   8 -10  -3    3.59    0.25 
   8 -10  -3    3.32    0.23 
  -8  10   3    3.32    0.24 
   8  10  -3    3.53    0.23 
   8  10  -3    3.06    0.23 
   8  10  -3    3.25    0.22 
  -8  10   3    2.96    0.31 
  -8  10   3    3.31    0.24 
   8  10  -3    3.30    0.22 
   7 -10  -3    0.03    0.06 
   7 -10  -3    0.25    0.09 
   7 -10  -3   -0.01    0.19 
   7 -10  -3    0.03    0.08 
   7 -10  -3    0.04    0.06 
   7  10  -3    0.05    0.08 
   7  10  -3    0.09    0.08 
   7  10  -3    0.04    0.06 
  -7  10   3    0.12    0.08 
   7  10  -3    0.04    0.07 
  -7  10   3    0.16    0.10 
  -7  10   3    0.10    0.08 
  -7  10   3    0.03    0.06 
   6 -10  -3    8.16    0.49 
   6 -10  -3    7.41    0.44 
   6 -10  -3    7.52    0.48 
  -6 -10   3    7.43    0.46 
   6 -10  -3    7.78    0.44 
  -6  10   3    8.26    0.45 
   6  10  -3    7.95    0.45 
  -6  10   3    7.80    0.46 
   6  10  -3    8.47    0.47 
   6  10  -3    8.01    0.43 
   6  10  -3    7.82    0.43 
  -6  10   3    7.41    0.43 
   5 -10  -3    8.32    0.45 
   5 -10  -3    8.39    0.45 
  -5 -10   3    8.03    0.47 
   5 -10  -3    6.86    0.79 
   5 -10  -3    7.82    0.49 
   5 -10  -3    8.16    0.48 
   5  10  -3    7.90    0.44 
   5  10  -3    8.24    0.43 
   5  10  -3    8.14    0.46 
  -5  10   3    8.20    0.46 
   5  10  -3    8.34    0.45 
  -5  10   3    7.46    0.44 
   5  10  -3    8.05    0.43 
   5  10  -3    8.14    0.46 
  -5  10   3    7.92    0.44 
   4 -10  -3   16.71    0.91 
   4 -10  -3   18.40    0.91 
   4 -10  -3   17.56    0.89 
   4 -10  -3   15.77    1.26 
  -4 -10   3   18.09    0.90 
   4 -10  -3   17.38    0.85 
  -4  10   3   16.68    0.86 
   4  10  -3   16.97    0.86 
   4  10  -3   17.67    0.86 
   4  10  -3   17.31    0.84 
  -4  10   3   17.00    0.85 
   4  10  -3   17.31    0.87 
  -4  10   3   17.19    0.85 
   4  10  -3   16.69    0.87 
   4  10  -3   17.19    0.86 
   4  10  -3   16.74    0.84 
   3 -10  -3    4.09    0.32 
  -3 -10   3    3.78    0.30 
  -3  10   3    4.70    0.28 
  -3  10   3    4.78    0.38 
   3  10  -3    5.13    0.27 
   3  10  -3    5.16    0.30 
   3  10  -3    4.83    0.28 
   3  10  -3    5.15    0.32 
   3  10  -3    4.85    0.28 
  -3  10   3    4.70    0.28 
   3  10  -3    5.06    0.28 
   3  10  -3    4.79    0.27 
  -2 -10   3    7.70    0.44 
   2 -10  -3    7.27    0.47 
  -2  10   3    6.91    0.46 
  -2  10   3    6.41    0.46 
  -1 -10   3   89.21    4.01 
   1 -10  -3   77.46    3.98 
   1  10  -3   87.40    3.93 
  -1  10   3   85.98    4.01 
   0 -10  -3   20.46    1.00 
   0 -10   3   18.03    0.98 
   0 -10  -3   19.85    1.11 
   0  10   3   18.97    0.94 
   0  10  -3   19.24    0.99 
  -1 -10  -3   37.79    1.91 
  -1 -10  -3   37.34    1.80 
   1 -10   3   31.52    1.82 
  -1  10  -3   40.78    1.84 
   2 -10   3    2.87    0.33 
  -2 -10  -3    3.23    0.24 
   2 -10   3    3.14    0.27 
  -2 -10  -3    3.15    0.30 
   2 -10   3    2.89    0.21 
  -2  10  -3    3.27    0.29 
  -2  10  -3    2.76    0.20 
   2  10   3    2.88    0.20 
  -2  10  -3    2.97    0.19 
   2  10   3    3.24    0.21 
   2  10   3    2.90    0.21 
  -2  10  -3    2.71    0.24 
   2  10   3    2.81    0.20 
   2  10   3    2.75    0.19 
   2  10   3    3.23    0.23 
   3 -10   3   44.34    2.08 
   3 -10   3   43.57    2.11 
  -3 -10  -3   47.69    2.21 
   3 -10   3   48.95    2.14 
  -3 -10  -3   46.28    2.10 
   3 -10   3   36.70    2.48 
   3  10   3   41.30    2.05 
   3  10   3   42.79    2.05 
   3  10   3   46.13    2.08 
   3  10   3   44.39    2.05 
   3  10   3   43.61    2.06 
   3  10   3   42.47    2.06 
   3  10   3   45.66    2.10 
  -3  10  -3   41.72    2.06 
  -3  10  -3   41.66    2.07 
  -3  10  -3   42.32    2.05 
  -3  10  -3   41.43    2.24 
   3  10   3   42.75    2.07 
   4 -10   3    3.83    0.27 
   4 -10   3    4.00    0.30 
  -4 -10  -3    4.30    0.29 
   4 -10   3    3.91    0.29 
   4 -10   3    3.86    0.32 
   4  10   3    4.88    0.27 
   4  10   3    5.03    0.30 
   4  10   3    4.77    0.30 
  -4  10  -3    4.67    0.35 
  -4  10  -3    4.85    0.30 
   4  10   3    5.08    0.30 
  -4  10  -3    4.86    0.30 
   4  10   3    4.79    0.28 
   4  10   3    4.66    0.29 
  -4  10  -3    4.85    0.28 
   5 -10   3   21.06    1.08 
   5 -10   3   20.16    1.02 
   5 -10   3   20.45    1.04 
   5 -10   3   19.99    1.03 
   5 -10   3   17.46    1.41 
   5  10   3   19.96    1.02 
   5  10   3   20.16    1.01 
   5  10   3   21.10    1.01 
  -5  10  -3   20.74    1.03 
  -5  10  -3   19.65    1.09 
   5  10   3   21.03    1.03 
  -5  10  -3   21.31    1.04 
  -5  10  -3   19.70    1.00 
   5  10   3   21.39    1.02 
   5  10   3   20.19    0.99 
   6 -10   3   10.05    0.58 
   6 -10   3   10.54    0.64 
   6 -10   3   10.49    0.58 
   6 -10   3   10.35    0.58 
   6 -10   3   10.50    0.60 
   6 -10   3    9.01    0.88 
   6  10   3   10.98    0.59 
  -6  10  -3   11.26    0.60 
   6  10   3   10.92    0.57 
  -6  10  -3   11.43    0.60 
   6  10   3   11.29    0.58 
   6  10   3   10.80    0.57 
   6  10   3   10.19    0.54 
  -6  10  -3    9.94    0.65 
   7 -10   3   25.25    1.25 
   7 -10   3   25.62    1.25 
   7 -10   3   24.51    1.31 
   7  10   3   24.96    1.24 
  -7  10  -3   27.46    1.27 
   7  10   3   26.38    1.26 
   7  10   3   24.97    1.23 
   7  10   3   26.34    1.25 
  -7  10  -3   26.49    1.27 
  -7  10  -3   22.75    1.32 
   8 -10   3    3.96    0.27 
   8 -10   3    4.12    0.31 
   8 -10   3    4.08    0.27 
  -8  10  -3    4.68    0.29 
   8  10   3    4.11    0.27 
   8  10   3    4.14    0.26 
  -8  10  -3    4.39    0.27 
   9 -11  -3    6.38    0.34 
   9 -11  -3    6.34    0.35 
   9  11  -3    5.44    0.32 
   9  11  -3    6.19    0.34 
  -9  11   3    6.59    0.41 
  -9  11   3    5.58    0.32 
   8 -11  -3    1.49    0.15 
   8 -11  -3    1.32    0.16 
   8 -11  -3    1.37    0.13 
   8  11  -3    1.16    0.13 
  -8  11   3    1.08    0.14 
   8  11  -3    0.95    0.13 
   8  11  -3    1.01    0.12 
   8  11  -3    1.09    0.13 
  -8  11   3    1.06    0.13 
   7 -11  -3   23.98    1.16 
   7 -11  -3   23.50    1.18 
   7 -11  -3   22.16    1.13 
  -7 -11   3   20.13    1.15 
  -7  11   3   23.18    1.14 
   7  11  -3   24.22    1.12 
   7  11  -3   23.56    1.12 
  -7  11   3   23.34    1.14 
   7  11  -3   24.06    1.14 
   7  11  -3   24.13    1.15 
  -7  11   3   21.81    1.14 
   6 -11  -3    3.95    0.33 
   6 -11  -3    4.24    0.28 
  -6 -11   3    4.20    0.31 
   6 -11  -3    4.34    0.29 
   6 -11  -3    4.34    0.33 
   6  11  -3    5.09    0.32 
   6  11  -3    4.86    0.29 
   6  11  -3    4.61    0.29 
   6  11  -3    4.62    0.28 
  -6  11   3    4.48    0.28 
  -6  11   3    5.01    0.30 
  -6  11   3    4.57    0.31 
   5 -11  -3   30.26    1.45 
   5 -11  -3   30.60    1.49 
   5 -11  -3   31.38    1.45 
  -5 -11   3   29.08    1.49 
   5 -11  -3   28.47    1.50 
   5 -11  -3   25.68    1.91 
   5  11  -3   31.08    1.44 
   5  11  -3   31.04    1.45 
  -5  11   3   29.58    1.45 
  -5  11   3   30.24    1.45 
   5  11  -3   31.24    1.47 
  -5  11   3   29.28    1.46 
   5  11  -3   30.31    1.43 
   5  11  -3   30.58    1.45 
   4 -11  -3    1.16    0.16 
   4 -11  -3    1.31    0.39 
  -4 -11   3    1.23    0.16 
   4 -11  -3    1.22    0.16 
   4 -11  -3    1.23    0.17 
  -4  11   3    1.09    0.21 
   4  11  -3    1.19    0.13 
  -4  11   3    1.24    0.14 
  -4  11   3    1.26    0.13 
   4  11  -3    1.27    0.12 
   4  11  -3    1.24    0.12 
   4  11  -3    1.31    0.14 
   4  11  -3    1.22    0.14 
   4  11  -3    1.33    0.16 
   4  11  -3    1.18    0.13 
   3 -11  -3   47.38    2.21 
   3 -11  -3   43.92    2.14 
   3 -11  -3   42.69    2.15 
   3 -11  -3   44.56    2.13 
  -3 -11   3   46.22    2.16 
  -3  11   3   42.42    2.09 
   3  11  -3   43.85    2.08 
   3  11  -3   44.07    2.11 
   3  11  -3   44.11    2.09 
  -3  11   3   42.97    2.36 
   3  11  -3   43.85    2.10 
  -3  11   3   44.25    2.10 
   3  11  -3   45.60    2.10 
   3  11  -3   44.80    2.11 
   3  11  -3   42.58    2.08 
  -3  11   3   45.66    2.23 
  -2 -11   3    5.55    0.34 
   2 -11  -3    5.68    0.34 
   2 -11  -3    5.60    0.36 
   2 -11  -3    5.23    0.36 
  -2 -11   3    6.00    0.37 
   2 -11  -3    5.93    0.42 
   2 -11  -3    4.89    0.70 
  -2  11   3    5.08    0.32 
  -2  11   3    4.96    0.30 
   2  11  -3    5.29    0.31 
   2  11  -3    5.37    0.30 
  -2  11   3    5.21    0.49 
  -2  11   3    5.34    0.39 
   2  11  -3    5.60    0.33 
   2  11  -3    5.19    0.30 
   2  11  -3    5.57    0.31 
   2  11  -3    5.12    0.31 
  -2  11   3    5.24    0.31 
   1 -11  -3   21.01    1.11 
  -1 -11   3   20.78    1.08 
   1 -11  -3   20.26    1.10 
  -1 -11   3   22.25    1.12 
   1 -11  -3   18.83    1.10 
  -1 -11   3   22.99    1.13 
  -1  11   3   21.63    1.06 
  -1  11   3   23.58    1.12 
   1  11  -3   23.34    1.08 
   1  11  -3   22.83    1.06 
  -1  11   3   22.36    1.28 
   0 -11  -3    4.20    0.31 
   0 -11   3    3.88    0.30 
   0 -11  -3    3.83    0.38 
   0 -11   3    4.14    0.28 
   0 -11   3    3.82    0.29 
   0 -11  -3    3.86    0.27 
   0  11  -3    4.64    0.42 
   0  11  -3    4.99    0.31 
   0  11   3    4.68    0.45 
   0  11   3    4.75    0.24 
   0  11  -3    4.45    0.26 
   0  11   3    4.50    0.26 
   0  11   3    4.49    0.27 
   0  11   3    4.55    0.27 
   1 -11   3   13.13    0.68 
  -1 -11  -3   12.68    0.68 
   1 -11   3   11.96    0.68 
   1 -11   3   13.05    0.77 
   1 -11   3   13.43    0.71 
  -1 -11  -3   13.92    0.73 
  -1  11  -3   12.93    0.87 
   1  11   3   12.79    0.68 
  -1  11  -3   13.16    0.66 
   1  11   3   12.83    0.66 
   1  11   3   13.04    0.67 
   1  11   3   13.27    0.67 
  -1  11  -3   12.74    0.67 
   1  11   3   13.00    0.65 
  -1  11  -3   13.77    0.75 
   1  11   3   12.95    0.67 
   1  11   3   13.61    0.83 
   2 -11   3   24.00    1.24 
   2 -11   3   24.55    1.23 
   2 -11   3   25.07    1.26 
  -2 -11  -3   25.82    1.27 
  -2 -11  -3   26.41    1.29 
  -2 -11  -3   25.48    1.38 
   2  11   3   23.99    1.21 
   2  11   3   24.65    1.23 
   2  11   3   24.76    1.22 
  -2  11  -3   26.08    1.33 
   2  11   3   26.19    1.20 
  -2  11  -3   23.48    1.22 
  -2  11  -3   24.60    1.21 
   2  11   3   26.51    1.25 
   2  11   3   24.69    1.20 
   2  11   3   24.75    1.22 
   2  11   3   24.29    1.34 
   2  11   3   24.63    1.21 
  -2  11  -3   24.96    1.46 
   3 -11   3    4.51    0.32 
   3 -11   3    4.60    0.33 
   3 -11   3    4.44    0.29 
   3 -11   3    4.13    0.29 
  -3 -11  -3    4.62    0.31 
   3 -11   3    3.60    0.57 
   3  11   3    4.08    0.27 
   3  11   3    4.31    0.28 
  -3  11  -3    4.54    0.27 
   3  11   3    4.27    0.26 
   3  11   3    4.36    0.29 
   3  11   3    4.21    0.26 
   3  11   3    4.25    0.30 
   3  11   3    4.56    0.27 
   3  11   3    4.14    0.28 
  -3  11  -3    4.20    0.37 
  -3  11  -3    4.15    0.29 
   4 -11   3    1.84    0.21 
  -4 -11  -3    1.83    0.19 
   4 -11   3    1.53    0.42 
   4 -11   3    1.75    0.18 
   4  11   3    2.30    0.17 
  -4  11  -3    2.26    0.20 
   4  11   3    2.27    0.19 
   4  11   3    2.25    0.20 
   4  11   3    2.30    0.19 
  -4  11  -3    2.20    0.19 
   4  11   3    2.20    0.18 
   4  11   3    2.29    0.18 
  -4  11  -3    2.11    0.17 
   5 -11   3    3.12    0.28 
   5 -11   3    2.83    0.55 
   5 -11   3    3.08    0.23 
   5 -11   3    3.09    0.25 
  -5 -11  -3    3.15    0.25 
   5 -11   3    3.12    0.25 
  -5  11  -3    3.71    0.26 
   5  11   3    3.27    0.22 
   5  11   3    3.30    0.24 
   5  11   3    3.36    0.25 
  -5  11  -3    3.24    0.22 
   5  11   3    3.21    0.24 
  -5  11  -3    3.37    0.25 
   5  11   3    3.40    0.26 
   6 -11   3    5.04    0.34 
   6 -11   3    5.11    0.38 
   6 -11   3    4.99    0.32 
   6 -11   3    4.56    0.62 
   6 -11   3    4.76    0.33 
   6 -11   3    5.12    0.33 
   6  11   3    5.34    0.30 
   6  11   3    5.31    0.33 
   6  11   3    5.29    0.32 
  -6  11  -3    5.09    0.33 
   6  11   3    4.99    0.32 
   6  11   3    5.37    0.34 
  -6  11  -3    5.02    0.34 
  -6  11  -3    4.79    0.30 
   7 -11   3    3.48    0.25 
   7 -11   3    3.71    0.25 
   7 -11   3    3.66    0.30 
   7 -11   3    3.04    0.41 
   7  11   3    3.60    0.26 
   7  11   3    3.57    0.24 
   7  11   3    3.36    0.24 
  -7  11  -3    3.75    0.25 
  -7  11  -3    3.57    0.26 
   7  11   3    3.83    0.25 
   8 -11   3    2.78    0.21 
   8 -11   3    2.92    0.25 
   8 -11   3    2.76    0.20 
  -8  11  -3    3.35    0.22 
  -8  11  -3    3.22    0.21 
   8  11   3    3.14    0.21 
   8  11   3    3.34    0.21 
   8 -12  -3    4.18    0.26 
   8 -12  -3    4.03    0.28 
   8 -12  -3    3.98    0.26 
   8  12  -3    3.92    0.24 
   8  12  -3    3.68    0.25 
   8  12  -3    3.95    0.23 
   8  12  -3    3.79    0.24 
  -8  12   3    3.91    0.25 
   7 -12  -3    0.04    0.08 
   7 -12  -3    0.05    0.06 
   7 -12  -3    0.02    0.07 
   7 -12  -3    0.03    0.07 
   7 -12  -3    0.07    0.21 
  -7 -12   3    0.12    0.06 
  -7  12   3   -0.01    0.08 
  -7  12   3    0.00    0.08 
   7  12  -3    0.08    0.08 
   7  12  -3   -0.01    0.06 
   7  12  -3    0.06    0.07 
   7  12  -3    0.02    0.06 
   6 -12  -3    8.93    0.47 
   6 -12  -3    8.86    0.52 
   6 -12  -3    8.20    0.52 
  -6 -12   3    8.41    0.51 
   6 -12  -3    8.40    0.47 
   6 -12  -3    7.11    0.84 
   6  12  -3    8.91    0.50 
   6  12  -3    8.80    0.46 
   6  12  -3    8.89    0.47 
  -6  12   3    8.69    0.48 
   6  12  -3    9.06    0.48 
  -6  12   3    8.09    0.46 
  -6  12   3    8.45    0.49 
  -5 -12   3   19.26    1.02 
   5 -12  -3   18.74    1.03 
   5 -12  -3   20.16    1.01 
   5 -12  -3   16.11    1.42 
   5  12  -3   20.10    0.99 
   5  12  -3   19.97    0.97 
   5  12  -3   20.04    0.96 
   5  12  -3   19.60    0.95 
  -5  12   3   19.90    0.97 
  -5  12   3   19.01    0.96 
   5  12  -3   19.69    0.97 
   4 -12  -3   18.17    0.91 
   4 -12  -3   15.57    1.34 
  -4 -12   3   18.80    0.93 
   4 -12  -3   17.21    0.93 
   4 -12  -3   18.45    0.93 
  -4  12   3   16.85    0.86 
   4  12  -3   17.07    0.88 
   4  12  -3   17.29    0.87 
   4  12  -3   17.00    0.85 
   4  12  -3   16.28    0.86 
   4  12  -3   17.11    0.85 
  -4  12   3   16.15    0.99 
   4  12  -3   17.00    0.87 
  -4  12   3   17.13    0.86 
   3 -12  -3    3.58    0.57 
   3 -12  -3    4.36    0.30 
  -3 -12   3    4.17    0.27 
   3 -12  -3    4.26    0.30 
  -3  12   3    3.38    0.41 
  -3  12   3    3.23    0.23 
   3  12  -3    3.12    0.23 
  -3  12   3    3.39    0.32 
   3  12  -3    3.32    0.28 
   3  12  -3    3.34    0.22 
   3  12  -3    3.24    0.24 
   3  12  -3    3.20    0.23 
  -3  12   3    3.34    0.23 
   3  12  -3    4.25    0.24 
   3  12  -3    3.25    0.22 
  -2 -12   3    3.82    0.31 
   2 -12  -3    3.48    0.30 
   2 -12  -3    3.67    0.35 
   2 -12  -3    3.87    0.31 
  -2 -12   3    3.67    0.27 
  -2 -12   3    3.70    0.29 
   2 -12  -3    3.70    0.28 
  -2  12   3    4.63    0.46 
   2  12  -3    4.61    0.27 
  -2  12   3    4.46    0.27 
   2  12  -3    4.71    0.28 
   2  12  -3    4.63    0.27 
   2  12  -3    4.46    0.27 
   2  12  -3    4.49    0.25 
  -2  12   3    4.38    0.26 
  -2  12   3    4.55    0.27 
  -2  12   3    5.01    0.35 
   2  12  -3    4.77    0.25 
   1 -12  -3   14.38    0.71 
  -1 -12   3   14.12    0.77 
  -1 -12   3   14.23    0.73 
  -1 -12   3   13.01    0.74 
   1 -12  -3   14.59    0.73 
   1 -12  -3   14.13    0.76 
   1 -12  -3   13.97    0.76 
  -1  12   3   13.69    0.70 
   1  12  -3   12.70    0.69 
  -1  12   3   13.95    0.74 
   1  12  -3   13.48    0.70 
  -1  12   3   13.90    0.91 
  -1  12   3   13.59    0.71 
   1  12  -3   13.48    0.70 
   1  12  -3   13.45    0.71 
   0 -12  -3    7.70    0.41 
   0 -12   3    7.43    0.44 
   0 -12   3    7.55    0.42 
   0 -12   3    7.10    0.45 
   0 -12  -3    7.05    0.44 
   0 -12  -3    7.45    0.41 
   0 -12  -3    7.59    0.46 
   0  12   3    7.13    0.40 
   0  12  -3    6.51    0.40 
   0  12  -3    6.78    0.57 
   0  12   3    6.64    0.38 
   0  12  -3    6.85    0.38 
   0  12   3    6.98    0.40 
   0  12  -3    7.08    0.39 
   0  12   3    6.83    0.41 
   0  12   3    6.55    0.39 
   0  12  -3    7.37    0.43 
   0  12   3    6.67    0.55 
   1 -12   3   17.21    0.91 
  -1 -12  -3   19.36    0.96 
   1 -12   3   17.68    0.90 
   1 -12   3   17.50    0.92 
   1 -12   3   16.93    0.88 
  -1 -12  -3   17.85    0.92 
  -1 -12  -3   17.80    0.89 
   1 -12   3   17.27    0.99 
  -1 -12  -3   19.58    1.09 
  -1  12  -3   16.64    0.87 
  -1  12  -3   18.37    0.95 
   1  12   3   17.27    0.89 
  -1  12  -3   17.11    1.10 
   1  12   3   18.11    1.05 
   1  12   3   16.80    0.86 
   1  12   3   17.06    0.87 
   1  12   3   16.75    0.89 
  -1  12  -3   16.23    0.88 
   1  12   3   17.32    0.88 
   2 -12   3    4.41    0.63 
  -2 -12  -3    5.86    0.34 
   2 -12   3    5.95    0.36 
  -2 -12  -3    5.77    0.37 
   2 -12   3    6.19    0.35 
  -2 -12  -3    6.03    0.39 
   2 -12   3    5.87    0.37 
   2  12   3    5.55    0.35 
   2  12   3    5.40    0.31 
  -2  12  -3    5.20    0.32 
  -2  12  -3    5.27    0.41 
   2  12   3    5.12    0.30 
   2  12   3    5.38    0.32 
   2  12   3    5.07    0.32 
   2  12   3    5.35    0.33 
   2  12   3    5.22    0.33 
   2  12   3    5.10    0.31 
   2  12   3    5.11    0.43 
   2  12   3    5.24    0.33 
  -2  12  -3    5.11    0.51 
  -2  12  -3    4.95    0.33 
  -3 -12  -3   53.29    2.35 
   3 -12   3   47.05    2.31 
   3 -12   3   48.31    2.30 
   3 -12   3   40.29    2.77 
   3 -12   3   49.17    2.34 
   3 -12   3   51.66    2.36 
   3  12   3   49.52    2.29 
   3  12   3   47.69    2.29 
  -3  12  -3   47.11    2.27 
   3  12   3   47.22    2.27 
   3  12   3   47.28    2.28 
   3  12   3   49.45    2.27 
   3  12   3   47.17    2.29 
  -3  12  -3   47.45    2.29 
  -3  12  -3   49.03    2.58 
  -3  12  -3   46.90    2.41 
   3  12   3   48.67    2.27 
  -4 -12  -3    1.23    0.15 
   4 -12   3    1.31    0.15 
   4 -12   3    1.03    0.41 
  -4  12  -3    0.88    0.14 
   4  12   3    0.90    0.12 
   4  12   3    0.98    0.15 
   4  12   3    0.88    0.12 
   4  12   3    0.98    0.13 
   4  12   3    0.87    0.14 
   4  12   3    0.91    0.13 
  -4  12  -3    0.92    0.13 
   5 -12   3   26.51    1.89 
   5 -12   3   30.14    1.48 
   5 -12   3   28.92    1.40 
   5 -12   3   28.98    1.43 
   5 -12   3   29.81    1.43 
  -5 -12  -3   28.49    1.44 
   5  12   3   29.59    1.41 
  -5  12  -3   28.48    1.40 
   5  12   3   28.30    1.38 
   5  12   3   29.08    1.40 
  -5  12  -3   28.90    1.42 
   5  12   3   28.87    1.40 
   5  12   3   28.79    1.42 
  -5  12  -3   28.03    1.39 
   6 -12   3    5.85    0.35 
   6 -12   3    5.71    0.41 
  -6 -12  -3    5.60    0.37 
   6 -12   3    5.92    0.36 
   6 -12   3    5.35    0.35 
   6 -12   3    4.84    0.65 
   6  12   3    6.50    0.37 
   6  12   3    5.71    0.36 
   6  12   3    5.84    0.35 
  -6  12  -3    5.50    0.33 
  -6  12  -3    6.26    0.38 
  -6  12  -3    5.73    0.35 
   6  12   3    6.19    0.35 
   6  12   3    5.90    0.33 
   7 -12   3   16.28    0.77 
   7 -12   3   15.32    0.76 
   7 -12   3   13.33    0.95 
   7 -12   3   15.83    0.82 
  -7  12  -3   14.06    0.75 
   7  12   3   14.86    0.76 
   7  12   3   14.62    0.75 
   7  12   3   15.09    0.76 
  -7  12  -3   15.34    0.78 
   8 -12   3    3.88    0.26 
   8 -12   3    3.54    0.22 
   8 -12   3    3.34    0.25 
  -8  12  -3    3.67    0.23 
   8  12   3    3.24    0.22 
   8 -13  -3    0.40    0.08 
   8 -13  -3    0.36    0.08 
   8  13  -3    0.62    0.09 
  -8  13   3    0.64    0.10 
   8  13  -3    0.59    0.08 
   8  13  -3    0.58    0.10 
   8  13  -3    0.50    0.07 
  -8  13   3    0.72    0.13 
   7 -13  -3   19.80    1.09 
   7 -13  -3   21.51    1.07 
  -7 -13   3   18.89    1.08 
   7 -13  -3   21.96    1.09 
  -7  13   3   23.09    1.06 
   7  13  -3   22.19    1.07 
   7  13  -3   23.24    1.06 
  -7  13   3   19.27    1.14 
   7  13  -3   22.26    1.04 
   7  13  -3   22.72    1.04 
  -6 -13   3    0.66    0.12 
   6 -13  -3    0.47    0.30 
   6 -13  -3    0.69    0.13 
   6 -13  -3    0.67    0.15 
   6  13  -3    0.71    0.10 
   6  13  -3    0.55    0.11 
   6  13  -3    0.78    0.12 
  -6  13   3    0.63    0.11 
   6  13  -3    0.68    0.11 
  -6  13   3    0.63    0.10 
   5 -13  -3   35.00    1.67 
   5 -13  -3   32.04    1.68 
  -5 -13   3   34.11    1.69 
  -5  13   3   32.91    1.61 
   5  13  -3   33.67    1.60 
  -5  13   3   33.61    1.62 
   5  13  -3   35.17    1.64 
  -5  13   3   31.53    1.77 
   5  13  -3   33.56    1.62 
   5  13  -3   33.30    1.60 
   5  13  -3   34.63    1.62 
  -4 -13   3   17.75    0.93 
   4 -13  -3   17.50    0.91 
   4 -13  -3   17.84    0.92 
   4 -13  -3   15.13    1.33 
   4 -13  -3   16.69    0.92 
   4 -13  -3   16.74    0.89 
   4  13  -3   16.65    0.85 
   4  13  -3   16.38    0.86 
   4  13  -3   15.99    0.84 
  -4  13   3   16.45    0.84 
  -4  13   3   17.15    0.85 
  -4  13   3   16.96    0.99 
   4  13  -3   16.76    0.83 
   4  13  -3   16.88    0.83 
  -4  13   3   16.22    1.12 
   4  13  -3   17.10    0.86 
  -3 -13   3   33.07    1.54 
   3 -13  -3   28.10    1.50 
  -3 -13   3   27.39    1.47 
   3 -13  -3   28.73    1.55 
  -3 -13   3   29.68    1.47 
   3 -13  -3   28.83    1.48 
   3 -13  -3   30.90    1.51 
   3  13  -3   29.98    1.45 
   3  13  -3   31.06    1.45 
  -3  13   3   29.67    1.45 
   3  13  -3   29.90    1.43 
   3  13  -3   29.32    1.43 
  -3  13   3   32.55    1.58 
  -3  13   3   29.46    1.44 
   3  13  -3   28.74    1.42 
  -3  13   3   29.67    1.74 
   3  13  -3   30.80    1.45 
   2 -13  -3    8.72    0.53 
   2 -13  -3    8.23    0.58 
   2 -13  -3    6.85    0.81 
  -2 -13   3    9.11    0.54 
  -2 -13   3    8.39    0.48 
  -2 -13   3    7.43    0.49 
   2 -13  -3    8.80    0.49 
   2 -13  -3    8.28    0.52 
  -2  13   3    8.42    0.69 
   2  13  -3    8.49    0.46 
  -2  13   3    8.00    0.45 
   2  13  -3    8.04    0.46 
  -2  13   3    8.79    0.54 
   2  13  -3    8.33    0.46 
   2  13  -3    8.49    0.44 
   2  13  -3    8.74    0.45 
   2  13  -3    8.60    0.47 
  -2  13   3    8.45    0.46 
  -2  13   3    8.40    0.46 
  -1 -13   3   20.16    1.00 
   1 -13  -3   20.02    1.02 
   1 -13  -3   18.91    0.95 
   1 -13  -3   19.83    0.98 
  -1 -13   3   20.52    0.98 
   1 -13  -3   19.73    1.01 
  -1 -13   3   19.93    1.03 
  -1  13   3   18.43    0.95 
  -1  13   3   17.93    0.94 
  -1  13   3   19.25    0.97 
   1  13  -3   18.33    0.94 
   1  13  -3   18.03    0.95 
  -1  13   3   18.88    1.18 
  -1  13   3   17.16    0.93 
   1  13  -3   18.53    0.94 
   0 -13   3    5.40    0.37 
   0 -13  -3    5.80    0.38 
   0 -13  -3    5.49    0.38 
   0 -13   3    5.56    0.35 
   0 -13  -3    5.42    0.34 
   0 -13  -3    5.17    0.38 
   0 -13  -3    6.22    0.41 
   0  13   3    5.35    0.32 
   0  13  -3    5.22    0.32 
   0  13  -3    5.53    0.52 
   0  13   3    5.60    0.50 
   0  13   3    5.32    0.33 
   0  13   3    5.01    0.30 
   0  13   3    5.45    0.33 
   0  13  -3    5.16    0.31 
   0  13  -3    5.05    0.33 
   0  13  -3    5.64    0.33 
   1 -13   3    9.75    0.54 
   1 -13   3    8.97    0.51 
   1 -13   3    9.95    0.56 
  -1 -13  -3    9.34    0.56 
  -1 -13  -3   10.04    0.53 
   1 -13   3    9.61    0.56 
   1 -13   3    9.40    0.63 
  -1 -13  -3   10.03    0.59 
  -1  13  -3    8.74    0.51 
  -1  13  -3    9.99    0.58 
   1  13   3    9.25    0.52 
   1  13   3    9.46    0.52 
   1  13   3    9.38    0.51 
  -1  13  -3    9.17    0.51 
   1  13   3    9.12    0.50 
   1  13   3    9.51    0.68 
  -1  13  -3    9.60    0.73 
   2 -13   3    6.34    0.40 
  -2 -13  -3    6.32    0.41 
   2 -13   3    4.88    0.71 
   2 -13   3    6.58    0.39 
   2 -13   3    7.03    0.48 
   2 -13   3    6.60    0.42 
  -2 -13  -3    6.55    0.38 
  -2  13  -3    6.15    0.36 
   2  13   3    5.83    0.36 
   2  13   3    5.66    0.36 
   2  13   3    5.98    0.36 
   2  13   3    6.11    0.37 
   2  13   3    5.65    0.47 
   2  13   3    5.97    0.37 
   2  13   3    6.08    0.34 
   2  13   3    5.88    0.35 
  -2  13  -3    6.28    0.45 
  -2  13  -3    5.58    0.56 
  -2  13  -3    5.79    0.37 
   2  13   3    6.34    0.35 
   3 -13   3    0.01    0.22 
   3 -13   3    0.03    0.08 
   3 -13   3    0.02    0.08 
  -3 -13  -3    0.05    0.07 
  -3 -13  -3    0.12    0.06 
   3 -13   3    0.05    0.07 
   3 -13   3    0.03    0.07 
   3  13   3    0.11    0.07 
  -3  13  -3    0.05    0.13 
   3  13   3    0.25    0.10 
   3  13   3    0.05    0.06 
  -3  13  -3    0.07    0.09 
  -3  13  -3    0.03    0.07 
   3  13   3    0.13    0.07 
   3  13   3    0.14    0.08 
  -3  13  -3    0.01    0.06 
   3  13   3    0.10    0.07 
  -4 -13  -3   43.68    1.97 
   4 -13   3   34.12    2.42 
   4 -13   3   39.56    1.92 
   4 -13   3   42.50    1.98 
   4  13   3   38.78    1.89 
  -4  13  -3   37.23    2.03 
  -4  13  -3   40.29    1.92 
   4  13   3   40.32    1.91 
   4  13   3   37.98    1.89 
   4  13   3   40.40    1.88 
  -4  13  -3   38.57    1.89 
   4  13   3   40.14    1.90 
   4  13   3   40.26    1.91 
  -5 -13  -3    1.24    0.16 
   5 -13   3    1.28    0.16 
   5 -13   3    1.30    0.20 
   5 -13   3    1.12    0.43 
   5  13   3    1.46    0.16 
   5  13   3    1.59    0.18 
  -5  13  -3    1.47    0.18 
   5  13   3    1.50    0.16 
   5  13   3    1.53    0.16 
   5  13   3    1.40    0.15 
  -5  13  -3    1.50    0.15 
   6 -13   3    0.67    0.11 
  -6 -13  -3    0.73    0.12 
   6 -13   3    0.81    0.13 
   6 -13   3    0.76    0.17 
   6 -13   3    0.80    0.12 
   6 -13   3    0.55    0.28 
  -6  13  -3    0.74    0.11 
   6  13   3    0.75    0.12 
   6  13   3    0.72    0.10 
  -6  13  -3    0.77    0.14 
   6  13   3    0.64    0.10 
   6  13   3    0.75    0.13 
   7 -13   3    1.24    0.26 
   7 -13   3    1.45    0.18 
   7 -13   3    1.37    0.14 
   7 -13   3    1.51    0.13 
   7  13   3    1.04    0.13 
  -7  13  -3    1.11    0.14 
   7  13   3    1.01    0.14 
   7  13   3    0.96    0.12 
   8 -14  -3    0.84    0.12 
   8 -14  -3    0.82    0.11 
   8  14  -3    1.03    0.10 
   8  14  -3    0.97    0.10 
   8  14  -3    1.10    0.09 
   8  14  -3    0.93    0.12 
  -8  14   3    1.11    0.10 
   7 -14  -3    0.87    0.15 
   7 -14  -3    0.86    0.13 
   7 -14  -3    0.88    0.12 
  -7 -14   3    0.84    0.12 
   7 -14  -3    0.80    0.30 
  -7  14   3    1.10    0.13 
   7  14  -3    0.93    0.12 
   7  14  -3    1.01    0.11 
   7  14  -3    1.00    0.14 
   7  14  -3    0.90    0.11 
   6 -14  -3    4.45    0.31 
   6 -14  -3    3.60    0.60 
  -6 -14   3    4.22    0.31 
   6 -14  -3    4.15    0.32 
   6  14  -3    4.18    0.29 
   6  14  -3    4.06    0.26 
   6  14  -3    4.29    0.26 
  -6  14   3    3.94    0.26 
   6  14  -3    4.33    0.27 
  -6  14   3    4.33    0.28 
   5 -14  -3    0.21    0.11 
   5 -14  -3    0.39    0.11 
   5 -14  -3    0.19    0.27 
   5  14  -3    0.13    0.07 
  -5  14   3    0.14    0.09 
   5  14  -3    0.21    0.08 
   5  14  -3    0.18    0.08 
  -5  14   3    0.27    0.13 
  -5  14   3    0.14    0.07 
   5  14  -3    0.13    0.08 
   5  14  -3    0.11    0.08 
   4 -14  -3   20.70    1.06 
  -4 -14   3   20.79    1.09 
   4 -14  -3   19.23    1.04 
   4 -14  -3   20.40    1.04 
   4 -14  -3   19.71    1.07 
  -4 -14   3   19.66    1.02 
   4  14  -3   20.13    0.99 
   4  14  -3   20.33    0.98 
  -4  14   3   19.73    1.13 
   4  14  -3   19.90    1.01 
  -4  14   3   19.32    1.28 
   4  14  -3   19.06    0.99 
   4  14  -3   20.32    1.01 
  -4  14   3   20.34    1.00 
  -4  14   3   19.80    1.00 
   4  14  -3   20.90    1.01 
   3 -14  -3   24.45    1.28 
  -3 -14   3   25.19    1.24 
   3 -14  -3   25.33    1.27 
  -3 -14   3   25.76    1.30 
   3 -14  -3   25.19    1.25 
  -3 -14   3   23.42    1.24 
   3 -14  -3   24.83    1.33 
   3  14  -3   24.35    1.21 
   3  14  -3   23.55    1.21 
  -3  14   3   23.63    1.20 
   3  14  -3   23.84    1.19 
  -3  14   3   24.69    1.21 
  -3  14   3   25.18    1.32 
  -3  14   3   25.90    1.52 
   3  14  -3   24.15    1.19 
   3  14  -3   24.84    1.21 
   3  14  -3   24.20    1.19 
   2 -14  -3   22.80    1.18 
   2 -14  -3   20.11    1.13 
  -2 -14   3   23.97    1.20 
  -2 -14   3   22.12    1.15 
   2 -14  -3   23.62    1.18 
  -2 -14   3   23.67    1.14 
   2 -14  -3   22.97    1.14 
   2 -14  -3   23.14    1.26 
  -2  14   3   22.26    1.38 
  -2  14   3   20.71    1.09 
   2  14  -3   22.00    1.08 
  -2  14   3   22.09    1.11 
   2  14  -3   22.46    1.09 
   2  14  -3   21.77    1.11 
   2  14  -3   22.03    1.11 
   2  14  -3   23.09    1.11 
  -2  14   3   22.56    1.17 
   1 -14  -3    7.05    0.48 
  -1 -14   3    6.73    0.49 
   1 -14  -3    7.22    0.48 
  -1 -14   3    6.69    0.46 
  -1 -14   3    6.90    0.44 
   1 -14  -3    6.86    0.44 
  -1  14   3    7.85    0.43 
  -1  14   3    7.99    0.40 
  -1  14   3    8.00    0.44 
   1  14  -3    8.29    0.43 
  -1  14   3    8.23    0.66 
  -1  14   3    7.61    0.41 
   1  14  -3    8.10    0.43 
   1  14  -3    7.96    0.44 
   0 -14  -3   11.86    0.67 
   0 -14   3   12.38    0.64 
   0 -14  -3   11.38    0.67 
   0 -14  -3   11.39    0.62 
   0 -14  -3   11.55    0.68 
   0 -14   3   11.73    0.66 
   0  14  -3   10.71    0.61 
   0  14  -3   11.03    0.60 
   0  14   3   11.34    0.62 
   0  14  -3   11.07    0.60 
   0  14   3   11.56    0.82 
   0  14   3   11.05    0.60 
   1 -14   3   41.14    2.08 
   1 -14   3   38.31    2.03 
  -1 -14  -3   43.59    2.12 
   1 -14   3   42.65    2.06 
   1 -14   3   41.17    2.08 
  -1 -14  -3   41.81    2.09 
  -1 -14  -3   43.46    2.05 
  -1 -14  -3   42.72    2.10 
  -1  14  -3   42.64    2.03 
  -1  14  -3   44.51    2.34 
  -1  14  -3   40.79    2.04 
   1  14   3   43.12    2.01 
  -1  14  -3   44.83    2.09 
   1  14   3   43.74    2.24 
   1  14   3   43.88    2.05 
   1  14   3   43.66    2.03 
   1  14   3   41.67    2.01 
   1  14   3   43.27    2.04 
  -2 -14  -3    7.34    0.49 
   2 -14   3    6.76    0.46 
   2 -14   3    7.19    0.52 
   2 -14   3    7.09    0.43 
   2 -14   3    6.88    0.45 
  -2 -14  -3    6.77    0.42 
  -2 -14  -3    7.09    0.45 
   2  14   3    6.66    0.52 
  -2  14  -3    7.05    0.42 
  -2  14  -3    7.09    0.49 
   2  14   3    7.28    0.42 
   2  14   3    7.08    0.40 
   2  14   3    6.78    0.40 
   2  14   3    7.43    0.39 
  -2  14  -3    7.16    0.65 
   2  14   3    7.38    0.43 
   2  14   3    7.22    0.41 
  -2  14  -3    7.40    0.41 
   2  14   3    7.02    0.40 
  -3 -14  -3   17.48    0.96 
   3 -14   3   17.39    0.94 
  -3 -14  -3   16.37    0.89 
   3 -14   3   16.52    0.90 
   3 -14   3   15.79    0.90 
   3 -14   3   17.16    0.95 
  -3  14  -3   17.90    0.88 
   3  14   3   17.99    0.87 
  -3  14  -3   16.76    0.99 
   3  14   3   17.89    0.88 
  -3  14  -3   17.72    0.90 
   3  14   3   16.49    0.88 
   3  14   3   18.02    0.90 
   3  14   3   17.98    0.87 
   3  14   3   18.14    0.89 
  -4 -14  -3   15.39    0.85 
   4 -14   3   13.98    0.79 
  -4 -14  -3   14.58    0.78 
   4 -14   3   14.96    0.84 
   4 -14   3   12.68    1.24 
   4  14   3   15.85    0.77 
  -4  14  -3   15.59    0.78 
   4  14   3   15.86    0.79 
   4  14   3   15.98    0.79 
   4  14   3   15.55    0.77 
  -4  14  -3   15.12    0.90 
   4  14   3   15.16    0.77 
  -4  14  -3   15.77    0.80 
   4  14   3   14.60    0.77 
   4  14   3   15.49    0.80 
   5 -14   3   34.07    2.31 
   5 -14   3   36.49    1.83 
  -5 -14  -3   39.45    1.88 
   5 -14   3   40.49    1.89 
   5  14   3   41.11    1.82 
  -5  14  -3   40.83    1.84 
   5  14   3   39.64    1.80 
   5  14   3   38.00    1.82 
  -5  14  -3   32.63    1.92 
  -5  14  -3   37.77    1.80 
   5  14   3   33.52    1.86 
   5  14   3   39.47    1.81 
   6 -14   3    5.52    0.39 
   6 -14   3    5.45    0.34 
  -6 -14  -3    5.00    0.35 
   6 -14   3    4.96    0.63 
   6  14   3    5.85    0.35 
   6  14   3    5.91    0.33 
  -6  14  -3    6.24    0.36 
   6  14   3    6.02    0.34 
  -6  14  -3    5.54    0.32 
   6  14   3    5.66    0.32 
   7 -14   3   13.32    0.88 
   7 -14   3   15.44    0.78 
   7 -14   3   15.19    0.74 
   7  14   3   14.76    0.73 
   7  14   3   14.45    0.73 
   7  14   3   14.81    0.74 
  -7  14  -3   15.46    0.75 
   7 -15  -3   11.33    0.56 
   7 -15  -3    9.77    0.55 
   7 -15  -3   11.04    0.54 
   7 -15  -3    8.77    0.78 
   7  15  -3    9.86    0.52 
   7  15  -3   10.17    0.54 
   7  15  -3   10.58    0.53 
   7  15  -3   10.77    0.52 
  -7  15   3   10.43    0.53 
  -6 -15   3    0.52    0.12 
   6 -15  -3    0.39    0.30 
   6 -15  -3    0.66    0.12 
   6 -15  -3    0.51    0.12 
   6  15  -3    0.69    0.10 
   6  15  -3    0.53    0.10 
   6  15  -3    0.56    0.09 
  -6  15   3    0.56    0.10 
   6  15  -3    0.69    0.10 
  -6  15   3    0.50    0.09 
   5 -15  -3   14.56    0.81 
   5 -15  -3   15.35    0.79 
   5 -15  -3   12.68    1.19 
  -5 -15   3   14.81    0.82 
   5  15  -3   14.86    0.77 
  -5  15   3   14.11    0.74 
   5  15  -3   15.69    0.75 
  -5  15   3   13.75    0.86 
   5  15  -3   15.03    0.74 
   5  15  -3   15.11    0.74 
  -5  15   3   15.39    0.75 
  -4 -15   3    2.85    0.27 
  -4 -15   3    2.81    0.23 
   4 -15  -3    2.34    0.53 
   4 -15  -3    2.78    0.24 
   4 -15  -3    3.02    0.25 
   4 -15  -3    2.41    0.26 
   4 -15  -3    2.66    0.26 
   4  15  -3    3.07    0.22 
  -4  15   3    2.72    0.40 
   4  15  -3    2.82    0.20 
  -4  15   3    2.78    0.21 
   4  15  -3    2.84    0.21 
  -4  15   3    2.84    0.29 
   4  15  -3    3.00    0.23 
  -4  15   3    2.85    0.22 
   4  15  -3    2.77    0.21 
   3 -15  -3    4.83    0.34 
   3 -15  -3    4.67    0.31 
   3 -15  -3    4.74    0.35 
   3 -15  -3    4.90    0.38 
  -3 -15   3    4.95    0.37 
   3 -15  -3    3.52    0.62 
  -3 -15   3    4.60    0.31 
   3  15  -3    3.69    0.26 
   3  15  -3    3.80    0.28 
   3  15  -3    3.75    0.25 
   3  15  -3    3.72    0.28 
   3  15  -3    3.95    0.26 
  -3  15   3    4.08    0.27 
   3  15  -3    3.90    0.27 
  -3  15   3    3.79    0.27 
  -3  15   3    4.41    0.35 
  -3  15   3    3.84    0.49 
   2 -15  -3    1.63    0.21 
   2 -15  -3    1.63    0.22 
  -2 -15   3    1.58    0.21 
   2 -15  -3    1.14    0.41 
   2 -15  -3    1.41    0.16 
  -2 -15   3    1.53    0.19 
   2 -15  -3    1.58    0.25 
  -2 -15   3    1.47    0.18 
   2 -15  -3    1.54    0.18 
  -2  15   3    1.65    0.18 
  -2  15   3    1.71    0.33 
   2  15  -3    1.65    0.15 
  -2  15   3    1.67    0.16 
   2  15  -3    1.69    0.16 
  -2  15   3    1.53    0.15 
   2  15  -3    1.61    0.16 
   2  15  -3    1.55    0.14 
   2  15  -3    1.81    0.17 
  -1 -15   3   18.20    0.93 
   1 -15  -3   18.59    0.97 
  -1 -15   3   15.94    0.96 
  -1 -15   3   18.16    0.94 
   1 -15  -3   17.98    0.97 
   1  15  -3   17.53    0.89 
  -1  15   3   17.57    0.89 
   1  15  -3   17.54    0.89 
  -1  15   3   17.07    0.90 
  -1  15   3   18.75    1.17 
   1  15  -3   18.29    0.87 
  -1  15   3   15.83    0.87 
   0 -15   3    3.42    0.26 
   0 -15  -3    3.08    0.29 
   0 -15  -3    3.44    0.30 
   0 -15   3    3.31    0.28 
   0 -15  -3    3.49    0.30 
   0 -15  -3    3.35    0.25 
   0  15   3    2.99    0.23 
   0  15  -3    3.15    0.23 
   0  15   3    3.05    0.39 
   0  15  -3    3.05    0.22 
   0  15   3    2.85    0.24 
   0  15  -3    2.95    0.23 
  -1 -15  -3    7.27    0.46 
   1 -15   3    7.00    0.44 
  -1 -15  -3    6.92    0.47 
  -1 -15  -3    7.38    0.42 
  -1 -15  -3    6.93    0.45 
   1 -15   3    7.36    0.43 
   1 -15   3    6.56    0.40 
   1 -15   3    7.32    0.45 
   1  15   3    6.26    0.38 
   1  15   3    6.83    0.40 
   1  15   3    6.73    0.41 
  -1  15  -3    6.32    0.40 
   1  15   3    6.77    0.56 
   1  15   3    6.31    0.38 
  -1  15  -3    6.45    0.39 
  -1  15  -3    6.17    0.40 
   1  15   3    6.44    0.41 
   2 -15   3   11.11    0.72 
   2 -15   3   11.25    0.66 
  -2 -15  -3   11.45    0.63 
  -2 -15  -3   11.72    0.69 
   2 -15   3   10.87    0.65 
  -2 -15  -3   10.95    0.65 
   2 -15   3   11.34    0.64 
  -2 -15  -3   11.44    0.67 
   2  15   3   10.46    0.72 
  -2  15  -3   11.25    0.67 
   2  15   3   11.45    0.59 
  -2  15  -3   11.33    0.62 
   2  15   3   12.00    0.62 
   2  15   3   11.82    0.60 
  -2  15  -3   11.89    0.61 
   2  15   3   11.68    0.63 
   2  15   3   11.21    0.60 
   2  15   3   12.34    0.61 
  -3 -15  -3   16.23    0.87 
  -3 -15  -3   15.82    0.80 
   3 -15   3   12.63    1.23 
   3 -15   3   15.25    0.81 
   3 -15   3   15.13    0.81 
   3 -15   3   15.77    0.85 
   3 -15   3   15.84    0.85 
  -3  15  -3   15.05    0.79 
  -3  15  -3   15.61    0.78 
   3  15   3   15.13    0.79 
  -3  15  -3   14.96    0.87 
   3  15   3   15.40    0.77 
   3  15   3   14.17    0.78 
   3  15   3   14.87    0.78 
   3  15   3   14.91    0.80 
   3  15   3   15.30    0.77 
  -4 -15  -3    0.95    0.13 
   4 -15   3    0.83    0.13 
   4 -15   3    0.64    0.34 
   4 -15   3    0.92    0.18 
  -4 -15  -3    0.86    0.16 
   4  15   3    1.01    0.15 
   4  15   3    0.99    0.13 
   4  15   3    1.00    0.14 
  -4  15  -3    1.07    0.14 
   4  15   3    0.85    0.14 
   4  15   3    1.09    0.14 
  -4  15  -3    0.79    0.18 
  -4  15  -3    1.02    0.15 
   4  15   3    0.94    0.13 
  -5 -15  -3    0.64    0.11 
   5 -15   3    0.47    0.30 
  -5 -15  -3    0.69    0.13 
   5 -15   3    0.66    0.15 
   5 -15   3    0.64    0.11 
  -5  15  -3    0.53    0.09 
   5  15   3    0.50    0.11 
   5  15   3    0.56    0.10 
   5  15   3    0.43    0.10 
  -5  15  -3    0.60    0.12 
   5  15   3    0.51    0.10 
  -6 -15  -3    2.08    0.17 
   6 -15   3    2.31    0.22 
   6 -15   3    1.84    0.38 
  -6 -15  -3    2.06    0.19 
   6 -15   3    2.27    0.18 
   6  15   3    2.32    0.17 
   6  15   3    2.19    0.16 
  -6  15  -3    2.30    0.19 
   6  15   3    2.14    0.18 
  -6  15  -3    2.16    0.16 
   6  15   3    2.17    0.17 
   7 -15   3    1.40    0.17 
   7 -15   3    1.45    0.15 
   7  15   3    1.55    0.16 
   7  15   3    1.62    0.14 
  -7  15  -3    1.80    0.16 
   7 -16  -3    0.23    0.06 
   7 -16  -3    0.13    0.15 
   7 -16  -3    0.16    0.06 
   7  16  -3    0.15    0.04 
   7  16  -3    0.15    0.05 
   7  16  -3    0.13    0.06 
   7  16  -3    0.19    0.05 
  -7  16   3    0.15    0.05 
   6 -16  -3    4.34    0.31 
   6 -16  -3    3.52    0.56 
  -6 -16   3    4.32    0.31 
   6 -16  -3    4.51    0.28 
   6 -16  -3    4.41    0.29 
  -6  16   3    4.29    0.26 
   6  16  -3    4.81    0.26 
   6  16  -3    4.20    0.27 
  -6  16   3    4.50    0.27 
   6  16  -3    4.52    0.26 
   6  16  -3    4.63    0.26 
   5 -16  -3    2.20    0.21 
   5 -16  -3    2.20    0.23 
  -5 -16   3    2.16    0.23 
   5 -16  -3    1.68    0.49 
  -5  16   3    2.23    0.18 
   5  16  -3    2.43    0.18 
   5  16  -3    2.33    0.20 
  -5  16   3    2.34    0.18 
   5  16  -3    2.25    0.17 
   5  16  -3    2.40    0.18 
   5  16  -3    2.25    0.18 
   4 -16  -3   15.55    0.80 
  -4 -16   3   16.24    0.82 
  -4 -16   3   15.85    0.88 
   4 -16  -3   12.80    1.25 
   4 -16  -3   16.07    0.83 
   4 -16  -3   16.44    0.87 
   4  16  -3   16.37    0.80 
   4  16  -3   14.34    0.78 
  -4  16   3   15.68    0.79 
   4  16  -3   15.45    0.80 
  -4  16   3   16.11    0.80 
   4  16  -3   15.96    0.78 
  -4  16   3   15.89    1.07 
  -4  16   3   15.25    0.87 
   4  16  -3   15.19    0.77 
  -3 -16   3   34.81    1.66 
   3 -16  -3   35.15    1.71 
   3 -16  -3   33.40    1.73 
   3 -16  -3   34.90    1.66 
   3 -16  -3   33.03    1.68 
  -3 -16   3   35.66    1.73 
  -3 -16   3   31.23    1.65 
  -3  16   3   32.61    1.61 
  -3  16   3   34.37    1.63 
  -3  16   3   32.24    1.67 
  -3  16   3   35.38    1.95 
   3  16  -3   35.77    1.63 
   3  16  -3   31.53    1.62 
   3  16  -3   33.97    1.63 
   3  16  -3   32.34    1.60 
   3  16  -3   33.57    1.61 
   2 -16  -3    3.11    0.28 
   2 -16  -3    2.58    0.31 
  -2 -16   3    2.75    0.25 
   2 -16  -3    2.97    0.23 
  -2 -16   3    2.92    0.24 
   2 -16  -3    3.09    0.28 
  -2 -16   3    2.68    0.27 
   2 -16  -3    2.60    0.21 
   2  16  -3    2.11    0.20 
  -2  16   3    2.27    0.20 
   2  16  -3    2.23    0.20 
  -2  16   3    2.41    0.20 
   2  16  -3    2.30    0.20 
   2  16  -3    2.36    0.19 
  -2  16   3    2.58    0.39 
   1 -16  -3   31.89    1.67 
  -1 -16   3   34.02    1.71 
   1 -16  -3   34.58    1.73 
   1 -16  -3   34.48    1.73 
  -1 -16   3   35.07    1.69 
  -1  16   3   36.70    1.96 
   1  16  -3   33.46    1.65 
  -1  16   3   33.24    1.66 
   1  16  -3   34.36    1.63 
   1  16  -3   35.37    1.66 
  -1  16   3   34.06    1.66 
   0 -16   3    9.78    0.55 
   0 -16   3    9.54    0.57 
   0 -16   3    8.90    0.52 
   0 -16  -3    9.14    0.58 
   0 -16  -3    9.35    0.58 
   0  16   3    9.46    0.73 
   0  16   3    8.98    0.52 
   0  16   3    9.18    0.51 
   0  16  -3    9.38    0.51 
   0  16   3    9.33    0.50 
   0  16  -3    9.03    0.50 
  -1 -16  -3   39.39    1.88 
   1 -16   3   36.66    2.01 
  -1 -16  -3   40.76    1.94 
  -1 -16  -3   35.80    1.93 
   1 -16   3   36.51    1.86 
   1 -16   3   39.17    1.91 
   1 -16   3   39.93    1.92 
  -1 -16  -3   41.22    1.93 
   1 -16   3   40.69    1.90 
   1  16   3   40.11    1.88 
   1  16   3   37.09    1.84 
   1  16   3   39.14    1.85 
   1  16   3   40.34    2.07 
  -1  16  -3   39.30    1.86 
   1  16   3   38.89    1.86 
  -1  16  -3   36.00    1.86 
   2 -16   3    0.60    0.13 
  -2 -16  -3    0.56    0.13 
   2 -16   3    0.68    0.13 
   2 -16   3    0.58    0.33 
   2 -16   3    0.58    0.13 
   2  16   3    0.41    0.12 
   2  16   3    0.33    0.09 
   2  16   3    0.39    0.08 
  -2  16  -3    0.37    0.11 
  -2  16  -3    0.35    0.10 
   2  16   3    0.30    0.14 
  -2  16  -3    0.48    0.10 
   2  16   3    0.40    0.09 
   2  16   3    0.32    0.08 
   2  16   3    0.41    0.11 
  -3 -16  -3   33.04    1.64 
   3 -16   3   28.21    2.09 
  -3 -16  -3   33.61    1.62 
   3 -16   3   33.28    1.59 
  -3 -16  -3   33.92    1.58 
   3 -16   3   32.40    1.58 
   3 -16   3   33.23    1.60 
   3 -16   3   33.68    1.63 
   3  16   3   32.16    1.56
[truncated: 873,552 more chars]
